# Supplementary material for: Transcription and chromatin determinants of de novo DNA methylation timing in oocytes
Source: Epigenetics Chromatin. 2017 May 12;10:25. doi: 10.1186/s13072-017-0133-5 (PMC5429541; doi:10.1186/s13072-017-0133-5)
Supplement: Supplementary file 1 — Additional file 1: Table S1. Sequencing statistics for PBAT and RRBS libraries from size-selected oocytes. [file 13072_2017_133_MOESM1_ESM.xlsx]

## Sheet: Sheet1
Additional File 1: Table S1. Sequencing statistics for PBAT and RRBS libraries from size-selected oocytes
	ID	Sample	Method	Raw reads	Mapped (unique)	% mapped (unique)	% duplication	Nb CpGs (1 read)	% of total CpGs (1 read)	Nb CpGs (5 reads)	% of total CpGs (5 reads)	% methylation CpGs	Nb Cs in CHHs (1 read)	Nb Cs in CHHs (5 reads)	% methylation Cs in CHHs	Nb Cs in CHGs (1 read)	Nb Cs in CHGs (5 reads)	% methylation Cs in CHGs	Nb CGIs	% of total CGIs	% methylation CGIs
	60_65_PBAT	60-65 µm oocytes	PBAT	258902216	98951299	38.2	65.5	18867837	85.3	5732851	26.2	22.2	465450241	75897155	4.1	147484298	27751995	4.1	20514	89.2	7.1
	40_45A	40-45 µm oocytes	RRBS	25323475	16448911	65	not estimated	1136640	5.2	838372	3.8	2.5	3551740	1899392	0.4	1524122	909854	0.4	15799	68.7	0.9
	40_45B	40-45 µm oocytes	RRBS	39561803	26033058	65.8	not estimated	873901	4	718163	3.3	2.5	2092573	1526194	0.6	994019	768747	0.5	15139	65.8	0.9
	50_55A	50-55 µm oocytes	RRBS	29475449	17852449	60.6	not estimated	1616096	7.4	817107	3.7	4.7	10523373	1777660	0.5	4012407	879612	0.4	15631	67.9	1.6
	50_55B	50-55 µm oocytes	RRBS	23054344	13949254	60.5	not estimated	724247	3.3	551677	2.5	7.1	1893520	1096549	0.7	909331	600566	0.6	13944	60.6	1.9
	60_65A	60-65 µm oocytes	RRBS	26485340	13814350	52.2	not estimated	1116903	5.1	792862	3.6	7.5	4004500	1705726	0.5	1591423	841564	0.5	15565	67.6	2.4
	60_65B	60-65 µm oocytes	RRBS	21019636	12978677	61.7	not estimated	881407	4	642885	2.9	8.2	2102880	1326168	0.7	1011963	681935	0.6	14806	64.3	2.6
	Nb CGIs - 5 reads per position, 5 positions per probe, excluded CGIs on Y chromosome
