# Supplementary material for: Transcription and chromatin determinants of de novo DNA methylation timing in oocytes
Source: Epigenetics Chromatin. 2017 May 12;10:25. doi: 10.1186/s13072-017-0133-5 (PMC5429541; doi:10.1186/s13072-017-0133-5)
Supplement: Supplementary file 2 — Additional file 2: Table S2. Methylation levels of all CpGs and various genomic features that become methylated in GV oocytes in NGO, 60–65 µm and GV oocytes. [file 13072_2017_133_MOESM2_ESM.xlsx]

## Sheet: Sheet1
Additional file 2: Table S2. Methylation levels of all CpGs and various genomic features that become methylated in GV oocytes in NGO, 60-65µm and GV oocytes.
	Feature	(% methylation; average ± standard error)
		non-growing oocytes	60-65 µm oocytes	GV oocytes
	All CpGs	2.36±0.00	22.25±0.01	38.68±0.01
	Cs in CpGs in hypermethylated domains	1.47±0.15	48.00±0.02	91.42±0.01	*
	CGIs	1.39±0.15	37.21±0.69	94.42±0.15	*
	L1 LINEs	4.59±0.06	48.67±0.15	93.16±0.04	*
	L2 LINEs	1.36±0.10	49.08±0.69	95.24±0.13	*
	ERV1 LTRs	12.93±0.35	46.30±0.45	93.21±0.12	*
	ERVK LTRs	24.06±0.22	51.34±0.19	91.86±0.06	*
	ERVL LTRs	1.49±0.08	46.01±0.51	94.80±0.11	*
	MaLR LTRs	1.69±0.04	46.75±0.26	95.06±0.05	*
	B2 SINEs	1.84±0.07	49.71±0.34	95.18±0.07	*
	B4 SINEs	1.31±0.04	50.44±0.25	95.68±0.05	*
	* only features methylated in GV oocytes are considered
