# Supplementary material for: Transcription and chromatin determinants of de novo DNA methylation timing in oocytes
Source: Epigenetics Chromatin. 2017 May 12;10:25. doi: 10.1186/s13072-017-0133-5 (PMC5429541; doi:10.1186/s13072-017-0133-5)
Supplement: Supplementary file 4 — Additional file 4: Table S3. CG, CHG and CHH methylation levels in NGO, 60–65 µm and GV oocytes. [file 13072_2017_133_MOESM4_ESM.xlsx]

## Sheet: Sheet1
Additional file 4: Table S3. CG, CHG and CHH methylation levels in NGO, 60-65µm and GV oocytes.
		Average methylation (%) ± standard error
		CpG*	CHH*	CHG*
	non-growing oocytes	3.91±0.02	0.87±0.01	0.71±0.02
	60-65 µm oocytes	49.31±0.05	13.90±0.05	10.77±0.08
	GV oocytes	95.77±0.01	88.88±0.03	87.03±0.05
		* only sites that become methylated in GV oocytes are considered
