# Supplementary material for: Transcription and chromatin determinants of de novo DNA methylation timing in oocytes
Source: Epigenetics Chromatin. 2017 May 12;10:25. doi: 10.1186/s13072-017-0133-5 (PMC5429541; doi:10.1186/s13072-017-0133-5)
Supplement: Supplementary file 5 — Additional file 5: Table S4. Sequencing statistics for ssRNA-seq libraries from NGO, size-selected and GV oocytes. [file 13072_2017_133_MOESM5_ESM.xlsx]

## Sheet: Sheet1
Additional file 5: Table S4. Sequencing statistics for ssRNA-seq libraries from NGO, size-selected and GV oocytes.
	Sample name	Replicates	Age of mice	Oocyte diameter	Number of oocytes	Raw reads	Reads kept after trimming	Aligned pairs
								Total	Uniquely mapped concordant pairs	Discordant pairs	Multiple alignments
	10-30A	replicate 1	5-7 dpp	10-30 µm	1533	39713096	39246989	37501255	28586520	5501418	3413317
	10-30B	replicate 2	5-7 dpp	10-30 µm	1519	64070294	62679889	59190547	48114265	7300609	3775673
	40-45A	replicate 1	7-10 dpp	40-45 µm	1216	61139945	60122760	56708153	44349051	8816628	3542474
	40-45B	replicate 2	7-10 dpp	40-45 µm	1612	75452832	74122689	70880729	57376216	9387745	4116768
	50-55A	replicate 1	10-15 dpp	50-55 µm	1008	46561830	45927918	43853926	36155978	5655521	2042427
	50-55B	replicate 2	10-15 dpp	50-55 µm	1271	60873147	60076683	57520801	47353823	7427762	2739216
	60-65A	replicate 1	12-18 dpp	60-65 µm	870	41121010	40703106	39196993	32889103	4557344	1750546
	60-65B	replicate 2	12-18 dpp	60-65 µm	841	71736567	70592706	67659292	55599724	8716834	3342734
	GVA*	replicate 1	20-21 dpp	>70 µm (GV stage)	832	47855997	47423164	45553926	35107487	7223783	3222656
	GVB	replicate 2	20-21 dpp	>70 µm (GV stage)	714	77849006	76787192	73931016	61887362	8841826	3201828
	* published dataset (Veselovska et al 2015)
