# Supplementary material for: Transcription and chromatin determinants of de novo DNA methylation timing in oocytes
Source: Epigenetics Chromatin. 2017 May 12;10:25. doi: 10.1186/s13072-017-0133-5 (PMC5429541; doi:10.1186/s13072-017-0133-5)
Supplement: Supplementary file 6 — Additional file 6: Table S5. Numbers of genes detected in ssRNA-seq libraries. [file 13072_2017_133_MOESM6_ESM.xlsx]

## Sheet: Sheet1
Additional file 6: Table S5. Numbers of genes detected in ssRNA-seq libraries.
	Oocyte stage	Number of genes classified as expressed	FPKM threshold*
	E18.5	21402	0.102
	10-30 µm	28620	0.021
	40-45 µm	30127	0.019
	50-55 µm	30492	0.02
	60-65 µm	31007	0.02
	GV	32775	0.021
	* FPKM level above which the gene is considered expressed, quantified as described in [6]
