# Supplementary material for: Transcription and chromatin determinants of de novo DNA methylation timing in oocytes
Source: Epigenetics Chromatin. 2017 May 12;10:25. doi: 10.1186/s13072-017-0133-5 (PMC5429541; doi:10.1186/s13072-017-0133-5)
Supplement: Supplementary file 7 — Additional file 7: Table S6. Genes up-regulated ≥50 from e18.5 to 10–30 µm oocytes and from E18.5 to GV oocytes. [file 13072_2017_133_MOESM7_ESM.xlsx]

## Sheet: 50+fold up E18.5 to GV
	Gene	Chromosome	Start	End	Strand	E18.5 (FPKM)	10-30µm (FPKM)	40-45µm (FPKM)	50-55µm (FPKM)	60-65µm (FPKM)	GV (FPKM)	difference_E18.5_to_GV
	Otx1	11	21994764	22002897	-	0.00245799	0.155328	0.303147	0.305029	0.297929	0.21537	87.6202
	Ccr3	9	124021971	124031689	+	0.00407187	0.118568	0.15578	0.222091	0.228051	0.257345	63.2006
	Gm5087	14	13157388	13284638	-	0.00449789	0.00212274	0.0517569	0.194631	0.272434	0.328742	73.0881
	1700023E05Rik	5	77016023	77061529	+	0.0059417	0.0538393	0.0469743	0.0900445	0.172556	0.338129	56.9078
	Acsm4	7	119690026	119714567	+	0.0061872	0.480631	0.211218	0.197436	0.222543	0.350191	56.5993
	Fmo3	1	162953802	162984528	-	0.00552768	0.0688707	0.115507	0.172636	0.241575	0.367103	66.4118
	Edar	10	58600789	58675654	-	0.0073287	0.0460008	0.0463571	0.125904	0.195012	0.372517	50.8299
	Matn1	4	130944385	130955475	+	0.00666029	0.418682	0.372954	0.420216	0.488968	0.417619	62.7029
	Pthlh	6	147252101	147264167	-	0.00831393	0.0761195	0.176407	0.324751	0.491982	0.420613	50.5913
	Gm13128	4	144330249	144333465	+	0.00763738	0.044334	0.190793	0.717698	0.900489	0.42664	55.8621
	Rfx4	10	84756062	84906538	+	0.00846353	0.0824154	0.225678	0.350182	0.419175	0.473544	55.9512
	Gm5641	3	54481429	54482923	+	0.00891454	1.05599	1.103	0.985775	1.14974	0.48627	54.548
	Rbpsuh-rs3	6	46529351	46530922	-	0.0091033	0.436066	0.551822	0.69955	0.894139	0.517824	56.8831
	Zscan4d	7	11161374	11166182	-	0.00549577	0.0331991	0.12121	0.247342	0.396536	0.533184	97.0173
	Mslnl	17	25736040	25748330	+	0.00507125	0.406148	0.388221	0.378169	0.427635	0.545655	107.598
	Baiap2l2	15	79258195	79285537	-	0.0097707	0.23494	0.470599	0.679718	0.813742	0.56922	58.2578
	Ceacam2	7	25516042	25540004	-	0.0101605	0.151527	0.170315	0.266258	0.438568	0.569473	56.0475
	Als2cr12	1	58658117	58695989	-	0.0084403	0.0250949	0.0704764	0.178895	0.225505	0.585017	69.3124
	Ccdc63	5	122108040	122138957	-	0.00911887	0.211736	0.279634	0.311863	0.396505	0.609074	66.7927
	Best2	8	85007202	85014408	-	0.00637972	0.162887	0.174395	0.349065	0.481232	0.654779	102.634
	Olfr701	7	106814144	106820709	+	0.00434395	0.629582	0.821199	0.827733	0.761055	0.689711	158.775
	1110032A04Rik	3	69819538	69859896	-	0.00746206	0.0211299	0.0314245	0.11345	0.172559	0.691853	92.7161
	Tprg	16	25286817	25422344	+	0.00725489	0.0205433	0.0847819	0.221197	0.527752	0.709422	97.7853
	Glra4	X	136757674	136780141	-	0.00663047	2.80187	2.94561	1.99818	1.146	0.716294	108.031
	Htr1d	4	136423524	136444398	+	0.0124904	0.0392981	0.204677	0.580526	0.763325	0.716862	57.3931
	Htr5b	1	121509842	121528465	-	0.0137749	0.459292	0.961581	1.5392	1.86437	0.727811	52.836
	Clvs1	4	9269293	9451691	+	0.0123302	0.018455	0.0422141	0.138295	0.334817	0.735015	59.6107
	Gm1078	7	4965260	4971168	-	0.00833734	0.218181	0.40307	0.540779	0.701074	0.764866	91.7398
	Gucy2c	6	136697285	136781765	-	0.00673433	0.192281	0.188608	0.234913	0.304476	0.76922	114.224
	A930031H19Rik	4	131000832	131010474	-	0.0127047	0.0593591	0.139654	0.273161	0.39826	0.780057	61.3991
	Cndp1	18	84610509	84650084	-	0.00719743	0.0891083	0.159303	0.359946	0.591977	0.785311	109.11
	Gm7353	7	3108535	3111950	-	0.0119777	0.988296	1.195	1.25627	1.46013	0.796149	66.4691
	Ighg2c	12	113285325	113288930	-	0.0109961	0.283865	0.238621	0.205687	0.146526	0.814241	74.0484
	Mab21l2	3	86545581	86548283	-	0.00986107	0.215706	0.392076	0.593265	0.881869	0.867618	87.9842
	Dclk3	9	111439081	111489608	+	0.00762646	0.0644263	0.190032	0.384334	0.607923	0.884375	115.961
	Gm8038	6	50619822	50621885	-	0.00645699	1.20552	1.12073	1.46586	1.4444	0.885991	137.214
	Gm8325	3	60877012	60878839	+	0.00779827	6.26501	4.79915	3.34151	2.64916	0.88912	114.015
	Krt73	15	101793308	101802343	-	0.0123115	0.38842	0.325257	0.475612	0.876578	0.922676	74.9441
	Gm16065	5	119685095	119691218	-	0.0198175	0.132808	0.275832	0.433226	0.634222	0.993044	50.1096
	Dpys	15	39768485	39857470	-	0.0175416	0.58985	1.10421	1.03385	1.09961	0.999196	56.9615
	Gm10639	9	78289923	78305525	+	0.012409	0.494857	0.484697	0.718378	1.01952	1.00037	80.6169
	Pla2g4d	2	120265595	120289197	-	0.010841	0.107272	0.245232	0.622224	0.985557	1.00915	93.0863
	Slc5a8	10	88885992	88929505	+	0.0050093	1.15119	1.26778	1.52301	1.33874	1.03158	205.934
	Mab21l1	3	55782510	55785285	+	0.0144026	0.0761285	0.193692	0.415314	0.667581	1.03426	71.8103
	Fsd2	7	81533308	81566944	-	0.0100331	0.327662	0.362317	0.449615	0.629216	1.03753	103.411
	Tarm1	7	3489079	3502465	-	0.0153717	0.102289	0.508258	0.971346	0.942162	1.07643	70.0271
	Apol7c	15	77524867	77533315	-	0.00652017	0.0652353	0.182311	0.553607	0.937617	1.09143	167.393
	Emr4	17	55749984	55853662	+	0.0152704	0.402135	0.511917	0.600783	0.817364	1.11661	73.1225
	Gm8817	X	167063194	167070380	-	0.0159608	0.0519745	0.121893	0.126751	0.390164	1.16121	72.7539
	Crym	7	120186380	120202111	-	0.0235811	0.590201	1.44122	2.15622	2.33644	1.21307	51.4425
	Svop	5	114026910	114091570	-	0.0117008	0.722704	0.905447	0.99973	1.16886	1.22101	104.352
	Fam162b	10	51585420	51590480	-	0.0220285	0.0083169	0.0644624	0.065542	0.446718	1.22385	55.5577
	Nr1i2	16	38248323	38294824	-	0.0156607	0.237002	0.500388	0.933245	1.26209	1.25191	79.9399
	Gm4353	7	116082863	116084635	-	0.0256457	2.22418	2.29349	2.32083	2.39769	1.31371	51.2254
	Qrich2	11	116441329	116455237	-	0.015803	0.412682	0.820888	1.21959	1.52854	1.32794	84.0306
	Tmem182	1	40805601	40855944	+	0.0150335	0.266415	0.318585	0.42536	0.551664	1.33524	88.8175
	Chac1	2	119351229	119354381	+	0.0244238	1.20875	1.04327	1.29833	1.58434	1.33556	54.683
	Dppa1	11	46607772	46629261	-	0.00846174	0.528332	0.543727	0.720329	1.06081	1.33687	157.99
	Tac2	10	127724478	127731767	+	0.0150931	0.142461	0.395119	0.68702	1.12322	1.34538	89.1389
	1700019D03Rik	1	52922324	52963260	-	0.0199759	0.015241	0.0181778	0.213595	0.745617	1.37707	68.9368
	AC140392.1	9	90118889	90120741	+	0.0143845	3.29113	2.99293	2.48003	2.18629	1.38613	96.3628
	Heatr7b2	15	4898737	4962203	+	0.00764176	0.236584	0.367732	0.620266	1.00603	1.38613	181.389
	Slc26a9	1	131744022	131771504	+	0.028052	0.0222654	0.144707	0.588341	1.11907	1.40267	50.0025
	Slc15a5	6	137983586	138079916	-	0.0129474	0.280469	0.285796	0.369044	0.71658	1.42092	109.745
	Serpinb1c	13	32881833	32898161	-	0.0197003	0.183623	0.160648	0.356009	0.773173	1.42919	72.5467
	Vmn2r25	6	123822814	123853190	-	0.0155692	0.155527	0.348544	0.637753	0.907129	1.43805	92.3651
	AC147549.1	Y	10640942	10643315	-	0.0112277	1.7841	2.02518	2.44754	2.73381	1.44511	128.71
	Naip1	13	100407770	100446406	-	0.0199174	0.226654	0.400133	0.716503	1.09762	1.4462	72.6101
	Pdx1	5	147269959	147278008	+	0.0154322	0.79269	0.909806	1.03086	1.27355	1.4643	94.8859
	Aknad1	3	108739658	108782296	+	0.0178673	0.819453	0.903362	1.17453	1.22961	1.47104	82.3313
	Il23r	6	67422932	67491855	-	0.00535661	0.0058144	0.0360271	0.219867	0.67359	1.48799	277.786
	Gsdmc4	15	63891265	63902936	-	0.0134077	0.213558	0.460648	1.00092	1.49089	1.49265	111.328
	Gm5868	5	72581639	72587550	-	0.0289723	0.360972	0.374293	0.65835	0.91816	1.5264	52.6848
	Gm2423	13	13232158	13232895	-	0.0180586	3.51045	3.23641	3.19214	3.34318	1.53855	85.1977
	Sh3rf2	18	42053667	42158960	+	0.0226013	0.117568	0.115713	0.369541	0.822714	1.559	68.9781
	Gm16933	8	25037052	25041757	+	0.0196567	1.08415	1.40756	1.94258	2.24253	1.56663	79.6997
	Gpr20	15	73694604	73707505	-	0.0310803	0.996842	2.18307	2.82483	2.69376	1.58661	51.0487
	BC147527	13	120308146	120308649	+	0.0264429	0.193432	0.220345	0.332875	0.60447	1.58719	60.0233
	Gm15915	10	93674218	93683322	-	0.0146776	1.88759	2.90743	2.68916	2.24874	1.63207	111.195
	Tmem132b	5	125532418	125792583	+	0.026775	0.0112936	0.031025	0.172402	0.599227	1.67061	62.3946
	Ppef1	X	160623094	160735765	-	0.0138297	0.339176	0.337005	0.433994	0.740176	1.67279	120.956
	Acpp	9	104288251	104337728	-	0.0255241	0.816452	1.22027	1.80357	1.9079	1.69373	66.3582
	Cyp2c29	19	39269405	39330713	+	0.00870777	2.33874	2.68807	1.81931	1.74407	1.70837	196.19
	Hsd17b13	5	103955440	103977410	-	0.0123572	0.17933	0.639439	1.19156	1.6344	1.71705	138.952
	Trim15	17	36860693	36867210	-	0.0272123	0.25621	0.591793	1.06381	1.31388	1.71807	63.1358
	A530021J07Rik	7	83148644	83155922	+	0.0321914	0.852295	0.924841	1.20677	1.85398	1.72556	53.603
	Wdr69	1	83159752	83210574	+	0.0311384	0.102574	0.213466	0.370211	0.585209	1.76689	56.743
	Gnat2	3	108092789	108101432	+	0.026699	0.0153304	0.10726	0.565006	1.14676	1.80859	67.7401
	Bik	15	83526862	83544635	+	0.0282656	1.5414	1.3595	1.29563	1.52961	1.81677	64.2751
	Igfals	17	24878770	24882008	+	0.0126265	1.58538	1.91341	2.2256	2.51476	1.82462	144.507
	Gm14635	X	12339782	12354996	-	0.0165145	0.0939163	0.172702	0.459294	1.07356	1.82501	110.509
	Chrng	1	87205811	87211835	+	0.0277506	0.32316	0.606992	1.06253	1.59105	1.82865	65.8958
	5031414D18Rik	14	75016027	75052532	+	0.0301635	0.694924	1.20515	1.42345	1.4778	1.84965	61.3208
	Ceacam10	7	24777204	24784649	+	0.0127778	0.711583	1.33961	1.88728	2.09244	1.92328	150.517
	Eps8l3	3	107877230	107892899	+	0.0234945	0.0795564	0.16224	0.582582	1.28916	1.96467	83.6227
	Psg20	7	18674107	18686185	-	0.0141779	0.151554	0.658014	1.23741	1.71401	2.00346	141.309
	Aqp9	9	71110659	71168682	-	0.00643362	0.0179141	0.0597489	0.242073	0.648719	2.0127	312.842
	Myom2	8	15057653	15133541	+	0.00752696	0.146141	0.262341	0.561396	1.10012	2.01489	267.689
	Sult2a4	7	13909677	13989625	-	0.0133139	0.811813	0.835055	1.07576	1.4041	2.03745	153.031
	Gjb1	X	101376378	101385629	+	0.039037	0.455421	0.745527	1.02997	1.48893	2.05801	52.7193
	Slc23a3	1	75125544	75133890	-	0.0194464	3.13902	1.91006	1.58053	1.93826	2.0736	106.632
	Ccdc109b	3	129914960	129970206	-	0.0202234	1.19637	1.64562	1.76575	1.89212	2.09777	103.73
	Proc	18	32123129	32139570	-	0.0255311	1.21536	1.49978	1.65204	1.93441	2.09848	82.1931
	Gm16551	9	74847983	74860134	+	0.0407102	0.367673	1.07978	1.79089	2.20505	2.12903	52.2971
	Chst7	X	20059560	20097521	+	0.0362481	0.588195	0.643571	1.09889	1.66424	2.16088	59.6136
	9930038B18Rik	12	8873187	8877459	-	0.0413034	0.426404	1.04948	1.65319	2.02991	2.17373	52.6282
	Mgat4c	10	101681487	102391469	+	0.00971798	0.518345	1.1597	1.43751	1.58098	2.1861	224.954
	Lbx1	19	45232688	45235811	-	0.0430084	0.241032	0.580683	0.818246	1.48602	2.19016	50.9239
	Defb41	1	18250980	18265138	-	0.028538	0.0175087	0.0422727	0.391313	1.23561	2.1909	76.7712
	2210019I11Rik	5	147228596	147271521	-	0.00681352	1.22899	1.87104	1.93966	2.07671	2.22938	327.199
	Clvs2	10	33512286	33624769	-	0.0128517	0.0598727	0.332366	0.965519	1.63444	2.28025	177.428
	Ggt1	10	75561604	75586200	+	0.0117214	0.29798	0.596986	1.10849	1.76637	2.3171	197.681
	Iqcf1	9	106499967	106502250	+	0.0210209	0.468253	0.732555	0.885412	1.39413	2.34004	111.32
	Pxt1	17	28934291	28942262	-	0.0375415	0.625423	0.651853	1.17831	1.847	2.34373	62.4304
	Ildr1	16	36693978	36726804	+	0.0279202	0.0878445	0.258571	0.961831	1.96278	2.3727	84.9815
	2310043J07Rik	5	136054492	136064326	+	0.0102281	0.533391	1.21353	1.86092	2.11068	2.40055	234.701
	Gm11476	2	167553314	167607845	+	0.0132018	0.710274	1.51374	2.17966	2.29688	2.4062	182.263
	2610034M16Rik	17	58878808	58991375	-	0.0180341	0.144546	0.237963	0.482955	1.01834	2.40968	133.618
	Scel	14	103513341	103613346	+	0.0174612	0.115575	0.468743	0.911157	1.39906	2.41924	138.55
	Gm12784	7	34547206	34556204	+	0.020285	0.0794585	0.340964	1.07713	1.57139	2.42215	119.406
	Bdkrb1	12	105604091	105605428	+	0.0199211	1.17332	1.36898	1.92812	2.30321	2.42556	121.758
	Lhb	7	45418353	45421854	+	0.0213151	0.175789	0.579669	1.46465	2.08107	2.44064	114.503
	2210010C17Rik	7	19937305	19950743	-	0.0210985	1.46007	2.89417	3.25501	3.06367	2.4409	115.69
	Gipc2	3	152093533	152166230	-	0.0297483	0.474357	0.635571	1.17427	2.04328	2.44781	82.284
	Sfta2	17	35601549	35650571	+	0.0245663	1.52459	2.21297	2.4948	2.4559	2.49299	101.48
	Il2rb	15	78480553	78495066	-	0.0143561	0.604576	0.687268	1.44016	2.11714	2.50238	174.308
	Vgll1	X	57088106	57106540	+	0.0325717	2.31578	2.64855	3.31419	3.57631	2.5302	77.6811
	Fam155a	8	9206001	9771018	-	0.0296537	1.58101	2.06668	2.35632	2.59718	2.54324	85.7645
	Tuba3b	6	145615757	145621479	+	0.0075083	0.18993	0.243321	0.380613	0.928137	2.5575	340.623
	R3hdml	2	163492318	163502612	+	0.0365463	3.27189	2.36214	1.99185	2.56975	2.59183	70.9189
	Chrnd	1	87190652	87200069	+	0.0229069	0.390266	1.03191	1.66661	2.29082	2.60158	113.572
	1700018B08Rik	8	121530784	121541954	-	0.0370201	0.822898	1.65482	2.06441	2.11168	2.61289	70.5802
	Gsc	12	104471209	104473327	-	0.0421415	1.91275	2.6389	3.35613	3.79327	2.63052	62.4212
	Fam161a	11	23007531	23030788	+	0.0394118	0.234789	0.564872	1.24043	1.95739	2.63165	66.7732
	A030003K02Rik	11	78030012	78032665	-	0.0329203	0.802975	1.46469	2.35488	2.94896	2.65804	80.7418
	Olfr288	15	98186013	98195542	-	0.0518771	0.0225243	0.0320334	0.152199	0.617507	2.66341	51.3408
	Gm13346	2	19676711	19686157	-	0.0183369	0.339926	0.777822	1.60651	2.05371	2.6682	145.51
	Zmat4	8	23636019	24156585	+	0.0507746	1.47381	2.3069	2.73696	2.53836	2.69072	52.9935
	Akr1c21	13	4574075	4586541	+	0.0465012	1.40453	2.11756	2.78119	2.72336	2.69526	57.9611
	Gm5286	3	94196714	94199802	+	0.0418306	0.112527	0.311248	1.01242	1.51766	2.71212	64.8359
	Gm11413	4	83378317	83390668	-	0.036488	1.48567	1.81625	2.4174	2.53106	2.73386	74.925
	Cpne9	6	113282307	113305627	+	0.0467376	0.922661	1.36634	2.11512	2.44375	2.74845	58.8058
	Cyp19a1	9	54165937	54193442	-	0.0056162	0.160091	0.246833	0.508513	1.14911	2.8144	501.121
	Spam1	6	24795824	24801048	+	0.0198618	0.219654	0.749197	1.57581	2.21369	2.86408	144.201
	Gm6863	12	96922420	96923061	-	0.0415179	9.26011	6.65593	6.40935	5.60558	2.86697	69.0539
	Gpr149	3	62529077	62605140	-	0.0186482	1.01136	1.37245	1.73328	2.24946	2.86722	153.753
	Rab3b	4	108879063	108943324	+	0.0264729	1.00288	1.53494	1.98979	2.53253	2.87657	108.661
	Hpse	5	100679484	100719716	-	0.0454854	1.85452	2.53295	3.37978	3.35301	2.92298	64.2618
	Stat4	1	51987148	52107188	+	0.0254175	1.38729	1.88152	2.05118	2.41418	2.94404	115.827
	Nek10	14	14820765	15006743	+	0.0233116	0.9742	1.53009	2.37975	2.64269	2.98092	127.873
	Tctex1d1	4	102986379	103005594	+	0.0262141	0.0979822	0.171372	0.52446	1.41887	2.98403	113.833
	Gm14446	19	34592888	34601968	-	0.0351487	0.496262	0.45965	0.448476	0.43819	2.99526	85.2166
	Gm20395	19	44773762	44784512	-	0.0193148	0.457596	1.17833	1.58207	2.14112	3.01746	156.225
	Gm5134	10	75954514	76009591	+	0.0213031	0.13633	0.351076	0.701435	1.37945	3.06005	143.643
	Timd4	11	46810800	46844332	+	0.0367986	0.21969	0.388155	0.919066	1.74006	3.06718	83.3504
	Elovl7	13	108214404	108287105	+	0.0269732	0.211546	0.470396	1.14125	1.93842	3.07736	114.089
	Tll1	8	64014770	64205993	-	0.0567922	1.34345	2.07987	2.36954	2.61969	3.14756	55.4224
	Hhex	19	37432887	37440728	+	0.062504	0.80825	2.00757	2.89748	3.46613	3.15817	50.5276
	E330012B07Rik	6	147180244	147208285	+	0.0280573	0.473159	0.857009	1.37353	1.82758	3.16188	112.694
	Tmem102	11	69803603	69805624	-	0.0344729	4.01881	4.61564	4.88614	4.9272	3.18065	92.2651
	Zfp92	X	73411096	73428385	+	0.0158093	1.64982	2.36402	2.99128	3.27226	3.20136	202.499
	Pacsin1	17	27655509	27711106	+	0.0218211	0.324267	0.974993	1.6801	2.60416	3.21975	147.552
	Tmco4	4	138972888	139059171	+	0.0630042	1.18587	1.87797	2.45227	2.92107	3.2354	51.3521
	Ceacam20	7	19965412	19991113	+	0.0414032	0.132871	0.297667	0.786885	1.68647	3.28338	79.3027
	Sla2	2	156872457	156887192	-	0.025803	1.81343	2.27263	3.01026	3.30367	3.28716	127.395
	Pde6b	5	108388391	108432397	+	0.0132583	0.5709	0.797136	1.51465	2.39569	3.29205	248.301
	Cmtm8	9	114789345	114844152	-	0.0375768	0.0106404	0.0585505	0.284511	1.01293	3.36671	89.5954
	Tnfsf11	14	78277445	78308043	-	0.0059603	0.421374	1.45038	1.92877	2.38594	3.37979	567.051
	Clec12a	6	129342691	129365303	+	0.0181535	1.0943	3.02408	3.80216	3.81154	3.43081	188.989
	Fam132b	1	91366430	91374216	+	0.0284163	2.22664	3.27793	3.86678	3.96022	3.4675	122.025
	Slc6a15	10	103367808	103419378	+	0.0146333	0.0146753	0.0460228	0.20116	0.787484	3.47341	237.364
	Scin	12	40059769	40134228	-	0.0133317	0.074872	0.182771	0.639731	1.58212	3.47697	260.805
	Gabrr3	16	59407332	59461889	+	0.00804785	1.36846	2.43363	2.73052	3.11695	3.4814	432.587
	Mrap	16	90738324	90749785	+	0.0091033	0.95505	2.02885	2.4083	2.86165	3.48945	383.316
	Caln1	5	130369476	130840645	+	0.063552	1.09685	1.61383	1.98346	2.42797	3.50121	55.092
	Pparg	6	115361221	115490401	+	0.0335868	1.18914	1.81672	2.50798	2.7986	3.58749	106.812
	Ldhd	8	111623785	111630374	-	0.0500272	1.96883	2.76558	3.35956	3.73808	3.59464	71.8539
	Crabp2	3	87948666	87953376	+	0.0604867	0.812613	0.916151	1.30889	1.64401	3.64873	60.3229
	Elavl3	9	22015005	22052023	-	0.021209	3.22453	5.24399	5.36482	4.58112	3.6618	172.653
	Mesp2	7	79810727	79813431	+	0.0344195	1.69815	2.3898	3.07478	4.27152	3.69808	107.441
	Gm20634	3	96245554	96248509	+	0.0631195	8.51999	6.44077	5.72977	6.24192	3.7079	58.7441
	Tmem117	15	94629185	95096097	+	0.0670914	0.894033	1.30041	2.25405	2.90714	3.7108	55.3096
	Fa2h	8	111345135	111393824	-	0.0531672	2.87405	3.80998	4.67487	4.86786	3.7736	70.9762
	Il31ra	13	112522810	112580662	-	0.0545453	0.406726	1.09606	2.26323	3.06241	3.7857	69.4046
	Fam19a2	10	123264076	123741204	+	0.0213773	0.299494	1.12335	2.36887	3.76295	3.7939	177.473
	Dpp10	1	123332142	124045559	-	0.0679684	0.730972	1.73115	2.3378	2.75576	3.81577	56.1403
	Pramef17	4	143991119	143994369	-	0.00760253	0.209536	1.08304	3.05132	3.95158	3.81863	502.284
	4930566F21Rik	5	31486629	31495179	-	0.0163927	1.16471	1.98247	2.73736	3.19528	3.99802	243.891
	Npffr2	5	89527429	89583740	+	0.0567807	0.788601	1.70507	2.97456	3.52411	4.04839	71.2987
	Pak7	2	136081104	136387967	-	0.0225364	1.39417	4.02461	5.22177	4.76663	4.07475	180.807
	4930451I11Rik	7	126830474	126831496	-	0.0280573	0.744167	1.6912	2.51884	3.49364	4.13019	147.205
	Tubal3	13	3924695	3935276	+	0.0129182	0.142661	0.309645	0.730451	1.60415	4.16748	322.607
	Efcab6	15	83866712	84065379	-	0.0727923	8.68245	7.17675	5.66926	5.04357	4.27703	58.7566
	Grm2	9	106644537	106656109	-	0.00802846	1.85299	3.73055	4.753	5.09908	4.33567	540.038
	B4galnt3	6	120203073	120294559	-	0.0599532	2.01273	2.78114	3.76417	4.45461	4.54492	75.8079
	1700047I17Rik2	12	55199533	55214076	+	0.0642276	8.36829	8.90723	8.28315	8.40425	4.55828	70.9707
	Trnp1	4	133491100	133498550	-	0.0402879	3.48327	4.15351	4.67229	5.12921	4.57656	113.597
	Krt12	11	99415666	99422259	-	0.0215884	0.503649	0.584157	1.57941	2.95216	4.6555	215.648
	Rgs17	10	5825663	5922400	-	0.0401471	2.37278	3.20048	3.74481	3.97129	4.66507	116.2
	Gm11426	11	82633353	82636309	+	0.0420228	1.51179	2.15287	3.40049	4.36672	4.70654	112
	C86695	8	21958714	21964303	+	0.0282506	0.454643	0.760219	1.58444	2.88353	4.78126	169.244
	Oas1f	5	120847367	120857986	+	0.0270147	0.152567	0.269143	0.980751	2.27675	4.79471	177.485
	Usp29	7	6961160	6963769	+	0.0510622	0.296651	1.25927	2.71172	3.82439	4.80351	94.0716
	Rhoh	5	65863569	65896700	+	0.0268694	1.5766	2.77823	3.51647	4.36781	4.84619	180.361
	Adcy1	11	7063489	7178506	+	0.0883374	0.994181	3.78382	6.56152	7.18274	4.95656	56.1094
	C130060K24Rik	6	65381105	65458150	+	0.0855616	1.00815	1.46158	2.60315	3.51137	5.00835	58.5351
	Cmpk2	12	26469204	26479835	+	0.0875147	1.91404	2.58814	3.96505	4.61886	5.03757	57.5626
	Tcl1b5	12	105176358	105181143	+	0.0897889	0.426777	0.659679	1.15074	1.78113	5.05056	56.2492
	Xdh	17	73883908	73950182	-	0.0552033	15.3184	12.6224	8.82873	6.46441	5.07824	91.9916
	Rnf125	18	20944625	20983848	+	0.0999043	2.39564	3.34629	4.06218	4.61955	5.1404	51.4533
	Gm4981	10	58234848	58236660	-	0.00735093	0.775714	1.72281	3.12158	4.50607	5.19972	707.355
	Sgsm1	5	113243220	113310786	-	0.0749724	5.50266	5.52791	5.97529	6.01768	5.21169	69.5148
	Stk32c	7	139103638	139213307	-	0.069473	0.124318	0.222515	0.589655	1.85909	5.2467	75.5214
	Gm15941	15	37421134	37433414	-	0.0844387	0.40802	0.796703	1.57905	3.02957	5.26929	62.4038
	Tcstv3	13	120317567	120318076	+	0.0261318	1.2419	4.07254	5.3104	7.58785	5.28046	202.07
	Insm1	2	146221921	146225016	+	0.0301326	2.51891	6.93485	9.66981	8.9725	5.29083	175.585
	Tfap2c	2	172549593	172558622	+	0.0434702	2.75299	5.21427	6.78993	7.54464	5.33667	122.766
	Rnase6	14	51129068	51131122	+	0.0497285	2.5188	4.1842	5.31289	5.28707	5.38221	108.232
	Epsti1	14	77904239	78002656	+	0.0977829	0.331992	0.478501	0.792522	1.70151	5.39065	55.1288
	Mpped1	15	83779467	83858494	+	0.0961919	0.519868	0.870104	2.24753	3.80217	5.43019	56.4516
	Evx1	6	52313498	52318378	+	0.00926467	3.22048	5.05645	6.57296	7.55721	5.50385	594.068
	A1bg	15	60917589	60921270	-	0.0292424	0.315346	0.497269	1.49968	2.83451	5.68331	194.351
	Aadac	3	60031763	60040160	+	0.02912	0.587738	1.95743	2.53098	3.49939	5.75884	197.763
	Mansc1	6	134609210	134632488	-	0.0730106	0.612533	1.33954	3.05145	4.47775	5.77473	79.0945
	Slc10a6	5	103605711	103629403	-	0.0690205	0.534799	0.974282	2.06704	3.63347	5.77782	83.7116
	Gng3	19	8836929	8839246	-	0.00784416	4.58861	7.01858	7.12461	7.69597	5.79499	738.765
	Gm4907	X	23882553	23907607	+	0.00892648	1.22971	2.51189	4.32455	5.79273	5.93663	665.058
	Gna14	19	16435667	16610818	+	0.114245	1.06439	2.57571	3.6208	4.94027	5.93751	51.9718
	Gm16513	5	95190874	95195342	+	0.0800011	0.664946	1.41734	2.40438	3.09109	6.03873	75.4831
	Gm11827	4	11122805	11126998	+	0.0389685	0.646898	1.26131	2.60324	4.03587	6.1041	156.642
	Tmem74	15	43866695	43870029	-	0.0271615	0.706733	0.957908	2.36133	3.96854	6.17601	227.381
	2014-09-01	5	129683402	129704259	-	0.0193008	11.3929	12.1383	10.0953	7.38192	6.39421	331.292
	Krt84	15	101525026	101532820	-	0.0829711	2.98673	4.81566	6.59765	7.31733	6.40953	77.2501
	Rassf5	1	131176410	131245258	-	0.0867885	2.22883	3.51996	5.04995	6.23261	6.41764	73.9458
	Diras2	13	52504375	52530836	-	0.0306514	1.20296	2.38653	3.81991	5.44438	6.44775	210.357
	CT485612.2	12	88284535	88286055	-	0.0438108	0.676108	1.14375	2.73414	4.82706	6.50914	148.574
	Esrrb	12	86361117	86521628	+	0.0110197	1.29891	2.89	4.99545	6.90592	6.52022	591.687
	Bmp5	9	75775364	75900310	+	0.0761556	0.409571	1.5125	2.71261	3.94179	6.54318	85.9185
	Zfp735	11	73688778	73713798	+	0.010236	0.349909	1.14232	2.27765	3.65147	6.65198	649.863
	Steap4	5	7960472	7982213	+	0.0636651	0.0899382	0.124899	1.36712	4.14188	6.669	104.751
	E330016A19Rik	9	78430526	78443237	-	0.0872117	1.58949	2.71548	4.23448	5.39251	6.72741	77.1389
	Kcnk13	12	99964499	100062682	+	0.064238	4.10566	5.11721	6.62976	7.82957	6.74753	105.04
	Gm13752	2	80394897	80400525	+	0.027143	4.55777	5.38546	4.91587	4.99163	6.85845	252.678
	Gch1	14	47153895	47189413	-	0.0384209	3.79782	5.21903	6.00237	6.70427	6.95668	181.065
	Rgs10	7	128373621	128418758	-	0.132416	0.905035	1.22491	2.83486	4.70331	6.9604	52.5648
	4930588N13Rik	5	149439706	149470620	+	0.0609106	0.0258716	0.393389	2.01124	4.41367	6.97367	114.49
	Tmem169	1	72284369	72303104	+	0.0261832	2.49774	4.45993	5.45401	6.18996	7.06032	269.651
	Gm4782	6	50608637	50610709	+	0.0192869	8.45449	7.59515	8.87135	9.17848	7.07312	366.732
	Gm6736	12	13455020	13455970	-	0.0420418	7.52577	9.08416	11.4	12.5634	7.11775	169.302
	Syngr3	17	24685092	24689955	-	0.0450462	6.21222	8.10733	9.8043	9.65374	7.16511	159.061
	Slc9a3	13	74121515	74166064	+	0.0107046	2.62474	4.60895	7.45192	8.82445	7.35408	687.002
	Gsdmc2	15	63824346	63835949	-	0.0470927	2.57905	3.49752	5.62682	6.80654	7.54741	160.267
	A4galt	15	83226726	83251774	-	0.128914	14.6592	14.074	13.0325	11.1434	7.5545	58.6011
	AC133939.1	5	7179365	7180699	+	0.00998295	13.6469	15.9941	17.5066	15.154	7.57136	758.429
	Pcbd1	10	61089343	61094328	+	0.0658949	7.79716	11.4605	11.0992	9.58787	7.66034	116.251
	Spata21	4	141088333	141112760	+	0.0844164	4.87835	8.6328	9.7138	9.87779	7.67223	90.8856
	Prr5l	2	101714285	101883027	-	0.15294	1.0257	2.54964	4.59883	6.50006	7.67327	50.1718
	Tmem72	6	116692630	116716913	-	0.143978	3.0511	5.38644	6.75586	7.38524	7.92163	55.0195
	Ms4a1	19	11250603	11266151	-	0.1231	0.407896	0.823102	1.5219	2.98129	7.94939	64.5765
	Gm14004	2	125124356	125134327	-	0.0225885	0.693995	1.84158	3.29423	4.28831	7.9547	352.157
	Gm10184	17	89908511	89910449	-	0.0137465	20.3147	17.2666	17.2675	14.4633	7.95988	579.048
	Zfp750	11	121510978	121519333	-	0.0206176	1.82365	3.39973	5.58517	7.11486	7.99077	387.57
	Chga	12	102554969	102565027	+	0.106221	10.7436	12.5629	10.4427	9.51032	8.23596	77.5358
	Socs1	16	10783808	10785536	-	0.10924	5.93755	8.21114	9.66055	10.5814	8.2578	75.5935
	Htra4	8	25025451	25038962	-	0.0148493	3.35472	5.15418	6.90548	7.73864	8.43934	568.333
	Styk1	6	131299144	131353597	-	0.0550839	1.99825	2.75634	3.87328	5.46806	8.49031	154.134
	E330010L02Rik	X	25917944	25954696	-	0.151759	0.0351596	0.374897	1.83099	2.87066	8.54209	56.2871
	Slc25a48	13	56438355	56474239	+	0.165899	5.43066	6.59785	7.9838	9.03665	8.6152	51.9303
	Nrap	19	56320035	56390037	-	0.0798618	2.11852	3.46665	5.59102	7.71418	8.63473	108.121
	Olfr976	9	39954257	39957069	-	0.0331641	4.77952	5.17483	6.53044	7.70472	8.69707	262.244
	Cdc42ep2	19	5917556	5924816	-	0.098323	3.90035	5.93796	8.11802	8.94911	8.73314	88.821
	Gpr68	12	100876682	100908198	-	0.076047	1.90592	2.76419	4.7102	6.61529	8.76613	115.273
	Gm10664	8	65014856	65037336	-	0.089188	4.43644	6.28775	6.66678	7.88317	8.77509	98.3887
	Lypd3	7	24636570	24641116	+	0.0655304	7.02804	7.75848	8.28248	9.05026	8.77764	133.948
	Sirt5	13	43370710	43395202	+	0.0877433	0.795525	2.63775	6.0415	8.61654	8.96066	102.124
	Abcb1b	5	8798147	8866314	+	0.0552234	3.26066	5.50891	7.30536	8.52402	9.0159	163.263
	Gm10240	15	68309819	68310301	+	0.137963	29.357	21.4461	18.5308	17.3047	9.07423	65.7729
	Nrn1l	8	105893567	105895023	+	0.1296	4.99911	6.67949	6.63447	8.71761	9.12821	70.4335
	Gm3259	5	95305815	95343917	+	0.00480088	0.516813	1.701	5.12116	7.98552	9.34815	1947.18
	Fbp1	13	62864753	62888282	-	0.133116	4.09235	5.35842	6.47572	8.01442	9.40625	70.6622
	9130204K15Rik	11	79781979	79872394	-	0.127621	4.17518	5.81067	6.86201	8.04264	9.4474	74.0272
	Il7	3	7572077	7613427	-	0.021539	2.34204	3.71795	6.07505	7.58945	9.47844	440.06
	Creb3l4	3	90237500	90243512	-	0.150814	3.61871	4.23122	5.64321	6.87602	9.49957	62.9885
	Cd160	3	96798763	96829351	-	0.040355	1.64526	2.87096	4.65362	6.69547	9.58525	237.523
	Pdlim2	14	70164218	70177681	-	0.080213	1.31331	3.40137	5.03203	7.16395	9.7002	120.931
	Gm839	6	89211165	89216237	-	0.00723127	1.25862	2.81047	5.79173	8.04558	9.70441	1342.01
	Slco3a1	7	74275419	74554780	-	0.154127	4.64102	7.37557	9.3425	10.1655	9.72814	63.1179
	Phf15	11	51813455	51857653	-	0.0879399	1.09894	3.10554	6.36683	9.00756	9.77451	111.15
	Sh3rf1	8	61224171	61396072	+	0.195497	7.3723	11.6001	14.18	14.1477	9.85246	50.397
	Nanos2	7	18987524	18988962	+	0.0277844	2.55389	4.05533	5.98116	7.95554	9.86582	355.085
	Ppp1r3d	2	178411206	178414472	-	0.101984	3.22858	4.7898	7.59785	9.34704	10.0296	98.3452
	Otub2	12	103388682	103406350	+	0.0829571	2.51451	4.22223	6.73014	8.71865	10.0361	120.98
	CT025661.1	9	109645122	109664652	-	0.0715556	7.35722	11.3503	11.6974	10.8316	10.1485	141.827
	Slc35e4	11	3907021	3914664	-	0.0652656	4.01302	5.39145	7.2467	10.0248	10.3065	157.916
	D6Ertd474e	6	143245888	143297272	+	0.14873	3.61311	5.75146	7.40988	8.37703	10.3408	69.5274
	Fbxo40	16	36963460	36990467	-	0.12803	5.93374	6.50047	9.4549	10.9372	10.4131	81.3333
	Zfp616	11	74069955	74087292	+	0.0106045	0.96766	2.21666	4.39263	6.17434	10.458	986.185
	Hist2h2aa1	3	96245538	96246115	+	0.0230575	26.3252	19.7248	17.3394	17.8938	10.5353	456.916
	Ncoa4	14	32159865	32179855	+	0.185599	14.3121	13.9137	16.0326	17.0065	10.6752	57.5174
	Gdap1	1	17145362	17164271	+	0.148785	1.70387	3.75282	6.00514	7.7087	10.9234	73.4177
	Ldhc	7	46861203	46878142	+	0.134959	6.1786	8.61855	11.2738	13.1853	10.9344	81.0199
	Gm20548	5	101837416	101846410	+	0.0569888	0.800328	3.41829	6.60506	8.8545	11.1929	196.405
	Grhl1	12	24572287	24617391	+	0.148503	4.36018	6.41923	8.97574	9.9581	11.1965	75.3959
	Asgr2	11	70092644	70106187	+	0.220145	7.89485	10.524	10.2764	11.2487	11.2418	51.0655
	Ipcef1	10	6885796	7052478	-	0.150992	3.82131	6.16086	8.81283	9.70469	11.3067	74.8831
	Fam84a	12	14147599	14152038	-	0.177486	3.41846	6.67243	9.83497	11.5716	11.3647	64.0318
	Gbx2	1	89927962	89933290	-	0.0848668	5.06022	8.39893	10.7295	12.3811	11.4142	134.495
	Psrc1	3	108383839	108388231	+	0.0575213	3.95652	6.06643	8.31879	10.4442	11.5384	200.594
	Car9	4	43506966	43513729	+	0.0636283	4.59195	7.76456	10.1529	11.7107	11.6419	182.968
	Icosl	10	78069360	78079525	+	0.193429	8.57161	12.1233	14.4815	13.6346	11.7581	60.7878
	Tbx4	11	85886422	85916097	+	0.211606	2.46372	4.94438	7.20168	9.39781	11.8859	56.1699
	Mbd3l2	9	18443456	18446312	+	0.0449593	0.083357	0.350224	1.6081	4.16621	11.9601	266.02
	Tubg2	11	101155907	101161787	+	0.0455892	16.4883	17.283	16.4137	17.5789	12.0473	264.258
	Gm2101	X	27658161	27692894	+	0.206501	0.187665	1.13835	3.13941	4.72657	12.1516	58.8454
	Pde1b	15	103503298	103530052	+	0.212045	3.01304	4.46403	7.46393	11.0465	12.3717	58.3448
	Galm	17	80127471	80185101	+	0.0968862	9.61892	10.3191	11.3433	11.7142	12.4311	128.306
	E330014E10Rik	5	95775870	95804230	+	0.00629237	6.33005	10.5267	14.1069	17.1307	12.5757	1998.56
	Map3k6	4	133240818	133252929	+	0.217103	11.4405	12.6172	12.0324	12.2673	12.7618	58.7824
	Rln3	8	84043067	84044979	-	0.0280573	16.3293	16.3778	15.1559	14.5884	12.8736	458.831
	1190005I06Rik	8	120608602	120634492	-	0.219831	11.8349	12.6887	12.433	13.5142	12.9159	58.7538
	Gm2104	14	26082297	26235735	+	0.082039	1.43449	2.94823	6.29972	11.3427	13.0528	159.105
	Dnmt3l	10	78041947	78063622	+	0.0223013	0.856725	3.17506	5.77963	9.78865	13.082	586.605
	Mettl7a3	15	100334929	100340341	+	0.0247106	1.22528	3.87339	8.53484	12.4659	13.0859	529.567
	Il17f	1	20777151	20784270	-	0.0795317	1.30029	5.21172	8.56028	10.2989	13.1719	165.618
	Dppa2	16	48310477	48319723	+	0.0342075	3.49613	7.90164	12.5838	14.6874	13.3015	388.848
	Txndc2	17	65637505	65642204	-	0.00701803	3.17133	6.44925	10.7493	12.2332	13.4112	1910.97
	Calr4	4	109234485	109254571	+	0.095119	4.51574	7.00323	9.16742	10.4419	13.4124	141.006
	Lrrc8e	8	4226827	4237470	+	0.0996622	6.2342	8.83865	11.791	13.7264	13.4173	134.627
	Gm5705	1	162628357	162629067	-	0.13121	0.333503	0.574642	1.84543	3.55021	13.6847	104.296
	Cldn4	5	134945126	134946934	-	0.257851	13.3804	16.856	16.3399	16.9475	13.7037	53.1457
	Eps8	6	137477245	137654876	-	0.202315	3.02773	5.79089	8.90321	10.976	13.7053	67.7424
	Scg3	9	75643264	75683996	-	0.0296292	9.34361	12.8949	14.1709	14.1932	13.8074	466.005
	Rasa4	5	136083916	136111860	+	0.230337	10.5097	13.4717	12.9136	13.562	13.8612	60.178
	Slc6a7	18	60995381	61014199	-	0.155524	16.5302	19.2066	17.4234	17.1641	14.076	90.5069
	Tacc2	7	130577484	130764784	+	0.279485	5.57714	9.27092	12.799	14.9917	14.1973	50.7981
	Gm16144	9	69477029	69479598	-	0.145036	12.5512	16.9108	17.1513	16.4578	14.273	98.4094
	Stard13	5	151037628	151233836	-	0.188874	4.14286	6.09858	8.81976	10.8102	14.6101	77.3537
	Oog2	4	144190719	144196934	+	0.0483455	1.05309	4.13207	10.6852	15.4354	15.2929	316.324
	2310033E01Rik	7	24541699	24546071	-	0.247128	15.0127	11.5924	11.6287	13.0354	15.3692	62.1913
	Gnrh1	14	67745229	67749435	+	0.10232	1.21809	2.68251	4.84081	8.67679	15.5257	151.736
	Cyp4f39	17	32468462	32492479	+	0.0333389	4.52864	9.57731	12.2571	14.3312	15.6441	469.245
	Ehf	2	103263433	103303278	-	0.0979944	0.597834	1.88473	5.05758	9.27178	15.6804	160.013
	Ifitm6	7	141015812	141016892	-	0.0246344	1.37768	3.07171	7.91754	12.0702	15.8671	644.103
	Ctsh	9	90054152	90076089	+	0.181454	2.34387	7.11944	11.9151	15.3948	16.2787	89.7123
	Rimkla	4	119465283	119492628	-	0.0801301	9.45084	12.5586	15.7332	16.8107	16.4191	204.905
	Srp54a	12	55239326	55263020	+	0.218574	24.8997	27.6126	28.8059	28.4144	16.8881	77.265
	Kif17	4	138250435	138301967	+	0.165791	16.2971	21.5187	21.6452	21.2407	17.9212	108.096
	Gm5065	7	5350542	5360682	+	0.0185616	15.9585	25.9114	21.9784	17.0561	18.1964	980.323
	Psenen	7	30561868	30563184	-	0.164534	36.5092	35.5247	34.0579	34.4476	18.3951	111.801
	Folr4	9	14885814	14903949	-	0.241269	4.31168	8.79488	11.9172	15.976	18.4023	76.2728
	Rhd	4	134864536	134896172	+	0.317713	10.2091	13.127	15.0475	16.89	18.4569	58.0928
	Dusp14	11	84048041	84069261	-	0.322046	10.6957	14.8987	19.1592	20.1437	18.6245	57.8319
	Aurkc	7	6995443	7002945	+	0.0140583	16.2171	23.1115	27.1701	29.1891	18.8426	1340.32
	Tcl1b4	12	105202422	105206993	+	0.0904856	10.8864	13.8559	15.8835	17.338	18.9853	209.816
	Zfp296	7	19577287	19580656	+	0.0871061	6.50426	10.5171	13.7813	19.0193	19.1464	219.806
	AC130832.1	5	94988626	95026536	+	0.0108176	1.25589	4.58858	13.0172	19.74	19.1565	1770.87
	Gm7919	5	94682645	94685026	+	0.01234	0.928308	2.97833	9.32558	15.008	19.2353	1558.77
	Gm13088	4	143653760	143657246	-	0.00732668	0.109265	0.633932	1.64743	2.11493	19.3442	2640.24
	Patl2	2	122120108	122186189	-	0.18069	18.8189	29.2936	31.8849	28.9465	19.3813	107.263
	Hist3h2ba	11	58948911	58949532	+	0.257117	20.3898	19.1246	18.4255	21.4545	19.7533	76.8261
	Irf1	11	53770014	53778374	+	0.335192	13.5937	17.1293	19.5389	20.9207	19.7562	58.9399
	AU016765	17	64514081	64555660	-	0.393631	4.19152	9.58077	13.0154	17.1853	19.9846	50.7698
	Gtf2a1l	17	88668660	88715152	+	0.00822161	10.8926	15.1865	18.4451	19.4074	20.266	2464.97
	Sebox	11	78503449	78505081	+	0.0392844	2.4723	7.21284	12.9756	17.294	20.4931	521.659
	4931428L18Rik	1	31141078	31222661	-	0.0258614	2.869	5.92693	9.13116	13.458	21.176	818.826
	Nceh1	3	27182965	27284608	+	0.192817	10.3668	14.1112	18.5598	20.7364	21.3708	110.834
	Serpinc1	1	160978606	161003010	+	0.030893	9.14815	21.1826	24.2053	24.881	21.5009	695.98
	Nlrp9c	7	26322473	26403700	-	0.00898213	0.955054	5.34347	11.8198	16.5773	22.0436	2454.16
	Tfap2e	4	126716006	126736240	-	0.0255678	3.44258	8.26329	12.5784	20.6402	22.1112	864.806
	Tcl1b3	12	105191043	105195610	+	0.191667	10.9584	14.9775	18.6756	22.8519	22.5983	117.904
	E130306D19Rik	4	43496142	43499695	-	0.388607	16.7815	19.9191	21.0802	22.4866	23.0334	59.2717
	AC105358.1	15	82206952	82212815	-	0.0221628	17.6993	24.3769	24.5221	26.8308	23.2466	1048.9
	Gm3677	X	30037837	30087879	+	0.108849	0.205803	1.62321	5.53182	9.26637	23.3838	214.828
	Cphx	14	25942588	25955305	+	0.145653	0.984121	2.27959	4.51899	7.86186	23.9788	164.63
	Gm5434	12	36090379	36091829	+	0.468428	7.1215	13.0423	21.6014	25.6518	24.2274	51.7207
	Spry4	18	38586268	38601268	-	0.0958794	0.353631	2.55584	8.52936	17.4965	24.3174	253.624
	Sall4	2	168748332	168767943	-	0.117961	7.24175	12.8137	21.4516	27.471	24.7942	210.189
	Eef2k	7	120842831	120907219	+	0.336622	8.65114	12.5781	16.1937	19.9866	24.8488	73.8183
	Pou5f1	17	35506037	35510776	+	0.378078	33.8535	31.4375	27.6148	28.0898	25.9504	68.6377
	Mfsd2a	4	122946850	122961188	-	0.0236929	7.78437	17.2914	24.4276	27.6951	26.4729	1117.34
	Mospd1	X	53344598	53370502	-	0.35795	12.9558	14.2347	17.7572	21.3732	26.8919	75.1276
	Gadd45gip1	8	84831522	84835482	+	0.545059	15.9648	21.6288	22.828	25.8809	27.4439	50.3503
	Cnpy4	5	138187485	138193918	+	0.488869	15.5343	22.9503	24.7424	26.424	27.6154	56.4884
	AA792892	5	94339749	94385010	+	0.0506464	1.82305	5.06057	11.2635	17.4071	27.6461	545.865
	Fgf8	19	45736798	45742915	-	0.0592322	11.6154	24.2263	28.9046	32.0977	27.8051	469.426
	Fhod3	18	24709445	25133500	+	0.342545	14.9346	20.7723	24.0926	26.1888	27.8602	81.3329
	Cd177	7	24743985	24760311	-	0.171996	16.9763	18.5576	20.6491	23.9898	28.2792	164.418
	Smagp	15	100621342	100636865	-	0.268412	28.0435	29.4811	28.5592	30.62	29.2486	108.969
	D5Ertd577e	5	95456806	95485564	+	0.0433054	4.47302	7.6599	12.2798	13.5083	29.4027	678.961
	Cdk20	13	64432553	64439720	+	0.510902	10.6446	15.6438	21.5789	27.8969	29.9803	58.6812
	2010002M12Rik	19	34617049	34640743	-	0.19791	10.6665	15.6978	20.4289	24.0254	30.0521	151.847
	Umodl1	17	30954679	31010708	+	0.0818918	4.50188	10.6301	17.7796	22.2388	30.3698	370.853
	Pabpc1l	2	164025450	164050538	+	0.0342477	12.4697	21.346	25.3643	30.0541	30.9361	903.306
	Eif4e3	6	99625135	99666771	-	0.524611	13.5437	19.7203	24.8393	29.2972	31.5017	60.0477
	Aass	6	23072173	23132986	-	0.467867	12.4424	18.5104	24.1226	27.8604	31.6773	67.7057
	Nlrp9a	7	26535023	26575615	+	0.00766153	4.95761	10.9997	16.231	21.6564	31.765	4146.03
	Trim60	8	64998457	65018688	-	0.0956148	15.5326	22.1222	28.3452	30.9286	31.8019	332.605
	C87977	4	144206775	144213318	-	0.0268244	0.907687	5.7529	18.494	27.2492	32.3819	1207.18
	Birc3	9	7848699	7873186	-	0.210192	16.5096	22.0489	28.2781	31.5162	33.4807	159.286
	Gm1965	6	89141005	89147385	+	0.0492184	9.77131	19.877	29.7202	34.8	33.5203	681.054
	Gm13125	4	144372760	144377933	-	0.0650562	12.41	15.5124	22.8635	27.3073	33.7906	519.406
	Upp1	11	9118103	9136170	+	0.0543691	2.48379	12.1233	24.9883	33.4379	33.7953	621.59
	Rab38	7	88430273	88491466	+	0.0543599	14.7916	20.93	27.0918	30.7285	33.8364	622.452
	Trim13	14	61598226	61605946	+	0.392208	12.5382	20.0956	29.3302	33.5377	34.611	88.2466
	Tuba4a	1	75214974	75219253	-	0.0843907	28.8608	33.8808	37.9744	38.0716	34.7252	411.481
	Plac8	5	100553725	100572245	-	0.066971	11.9342	20.3178	25.0681	29.0003	35.4985	530.057
	Zfp108	7	24257644	24261914	+	0.221084	6.3477	13.8129	25.9665	33.6605	36.2117	163.791
	Spic	10	88674772	88685015	-	0.530869	26.7736	29.8882	25.05	23.5207	37.1851	70.0458
	Tubb2b	13	34127008	34130354	-	0.748877	61.3478	73.0279	66.2463	62.9705	37.6395	50.2613
	Lmo1	7	109138572	109170308	-	0.248875	19.1826	26.1354	29.3531	33.142	37.9022	152.294
	Cpa1	6	30639218	30645363	+	0.0152311	15.3058	29.2942	40.8666	41.7017	38.1328	2503.61
	Gm4745	7	14659708	14665995	+	0.0316561	2.01638	5.84162	12.4681	16.484	39.6142	1251.39
	Fbxw20	9	109217432	109234754	-	0.0709147	15.8121	35.1497	42.6675	39.9095	40.098	565.44
	Tuba3a	6	125278274	125286042	-	0.635892	5.2318	8.99982	15.8647	27.2181	40.5497	63.7683
	Klf17	4	117757836	117765648	-	0.0555301	16.6079	26.3558	35.4819	39.0151	41.2838	743.449
	Eif4e1b	13	54783998	54788459	+	0.0768311	27.9769	41.0508	42.431	47.4113	41.5579	540.9
	4932425I24Rik	16	38297754	38342143	-	0.361546	56.9917	67.8858	63.5998	62.1553	41.7622	115.51
	Stom	2	35313986	35336976	-	0.683816	19.521	28.3928	34.3077	38.2894	41.802	61.1306
	Fbxw22	9	109378411	109404296	-	0.0511462	9.72864	24.1538	34.5275	38.5822	41.979	820.764
	Arg2	12	79130777	79156301	+	0.0373312	21.635	29.9175	35.4489	39.6903	42.5116	1138.77
	C87499	4	88627320	88634411	-	0.0429911	3.98713	12.6943	24.3852	30.4855	43.5148	1012.18
	Pecr	1	72259167	72284314	-	0.465926	32.8473	39.5169	38.6676	45.498	43.6645	93.7156
	Usp46	5	73998463	74068430	-	0.272181	16.1285	26.9847	34.9982	36.9719	43.9542	161.489
	Ninj2	6	120093350	120200339	+	0.0284466	31.7027	39.4178	38.802	40.9012	44.3098	1557.65
	Nlrp9b	7	20008023	20073306	+	0.110996	5.93364	18.5582	32.9021	41.9451	45.3548	408.615
	A430033K04Rik	5	138622859	138648903	+	0.51942	11.0224	17.1347	27.539	34.7148	45.8678	88.3056
	G6pdx	X	74409483	74429194	-	0.891367	44.5237	45.8347	49.8021	49.537	45.8685	51.4586
	Khdc1c	1	21368331	21370845	+	0.00684853	54.6936	85.7796	82.4931	83.8448	45.8686	6697.58
	Fbxw13	9	109179227	109195975	-	0.132127	20.9355	38.2753	44.6007	45.2487	46.821	354.363
	Vrtn	12	84641019	84651455	+	0.513438	38.9422	50.0522	52.4266	54.6146	47.7159	92.9341
	Gm2042	12	88175589	88181894	-	0.00704027	10.4781	30.3264	55.0497	67.8151	48.1398	6837.78
	7420461P10Rik	1	162647203	162658173	-	0.0181323	5.57427	11.3037	22.0236	33.2189	48.9482	2699.5
	Me1	9	86581363	86695914	-	0.630149	24.4163	38.3911	45.7341	46.4822	49.3551	78.3229
	Omt2a	9	78311972	78314797	-	0.154545	22.596	29.7982	31.1477	35.4618	52.3351	338.64
	3230401D17Rik	2	163405822	163424697	-	0.973913	51.4279	59.6179	63.9123	65.574	53.3757	54.8054
	Glrx	13	75839868	75850151	+	0.336897	35.1828	36.0347	42.8624	47.7239	53.5933	159.079
	4933427D06Rik	6	88950683	89110030	+	0.686263	23.2124	28.6147	37.3639	44.7863	53.7845	78.373
	AC134841.1	5	93482139	93485346	-	0.266729	5.40764	9.81976	15.0421	17.8044	54.3325	203.699
	Depdc7	2	104721784	104742878	-	0.890178	34.2454	38.8681	42.848	46.1933	54.3847	61.0941
	Tubb3	8	123411424	123422015	+	0.128421	16.3525	31.9491	40.7658	49.5643	55.2728	430.404
	Pttg1	11	43420250	43426251	-	0.619716	37.0785	47.8333	52.73	52.7795	55.7173	89.9078
	Siah2	3	58674938	58692400	-	0.644365	20.9937	34.2086	41.8709	49.8082	56.3573	87.4618
	Nlrp2	7	5298554	5351035	-	0.0196162	20.1297	37.4187	50.0458	51.1951	57.3752	2924.89
	Cdo1	18	46713205	46728342	-	0.174212	41.1172	57.7523	61.8362	65.6783	57.4019	329.494
	Ccdc69	11	55049731	55078131	-	0.0649054	34.9941	52.4594	60.1029	61.2295	57.4369	884.933
	Nlrp4b	7	10687793	10730168	+	0.416012	28.17	42.9567	52.1024	52.6948	58.9053	141.595
	Miox	15	89334398	89337015	+	0.0645778	51.7722	71.4477	69.3259	66.7882	59.0178	913.902
	Trim75	8	64981651	64987646	-	0.946627	19.0537	35.316	51.417	56.3844	60.0468	63.4323
	Ccnb1	13	100778650	100786570	-	1.10929	22.8218	29.2731	40.945	48.5822	60.3093	54.3677
	Plac1l	19	11647279	11660559	-	0.0196567	32.7146	47.3164	48.6443	50.4318	61.818	3144.88
	Kpna7	5	144983519	145084030	-	0.106278	38.9871	51.5235	59.4914	61.7792	63.2377	595.023
	Fam151a	4	106733889	106748292	+	0.0693044	27.5152	39.246	48.6171	58.095	66.6304	961.417
	Gm1070	6	71293765	71302718	+	0.358735	23.8017	36.4372	49.7836	63.4834	69.3717	193.379
	Fbxw28	9	109322886	109339659	-	0.0217647	31.9694	78.1965	104.11	113.885	70.2334	3226.95
	Wee2	6	40442863	40466813	+	0.567772	40.5021	49.2908	56.6553	59.5104	70.3771	123.953
	Sap30	8	57482707	57487860	-	0.565672	20.6577	31.6179	40.5582	56.3804	70.7753	125.117
	Tubb6	18	67390717	67402748	+	0.493039	48.5271	71.0756	75.5011	78.1607	70.9993	144.003
	Nlrp4a	7	26435113	26476142	+	0.0616094	23.0496	43.0606	64.1857	66.62	72.478	1176.41
	Obox1	7	15512340	15556866	+	0.0297317	12.4997	40.4524	71.3324	94.2853	73.2041	2462.16
	CT954323.1	12	87954510	87960672	+	0.0443995	21.3346	52.1444	89.1989	104.082	75.3807	1697.78
	Zar1l	5	150507055	150518164	-	0.0446723	18.5064	33.5467	43.5359	57.4899	75.5282	1690.72
	D6Ertd527e	6	87104826	87112251	+	0.152857	22.0301	42.2443	63.0844	71.9064	77.2539	505.4
	Fam46b	4	133480132	133487938	+	0.483673	31.4673	44.2094	56.5332	68.1325	78.0272	161.322
	Gm13023	4	143789352	143795575	+	0.0441787	2.82861	15.7245	42.508	61.0455	79.2852	1794.65
	Obox5	7	15750134	15759800	+	0.00624812	16.2888	39.4207	62.0962	73.8453	80.0373	12809.8
	Omt2b	9	78328030	78329620	+	0.199455	71.614	87.2017	91.5838	100.095	80.2673	402.433
	Accsl	2	93855361	93869157	-	0.137983	23.7413	43.5673	60.9396	69.7146	81.1388	588.036
	Gm20509	9	73103729	73117920	+	0.619871	139.016	126.664	103.682	100.532	82.8906	133.722
	Fbxw21	9	109139454	109162041	-	0.442239	34.1881	64.4635	75.2165	77.4335	86.0736	194.631
	Oas1h	5	120861421	120873512	+	1.70782	53.4316	52.5457	62.3756	71.3639	88.3223	51.7164
	C87414	5	93634993	93671551	-	0.511264	6.36043	17.212	34.7582	45.7627	89.0707	174.217
	Fbxw19	9	109478570	109495875	-	0.0537388	16.4567	42.6074	63.969	75.8009	93.1808	1733.96
	Gyg	3	20122084	20155317	-	0.568568	61.427	85.6547	97.8555	100.649	94.6525	166.475
	Fam46c	3	100451628	100489324	-	1.49295	46.3405	72.1535	89.7737	95.4812	94.7419	63.4596
	Oog3	4	144157557	144162663	-	0.0428758	0.298127	5.10342	33.668	65.8975	96.1524	2242.58
	Arl4a	12	40005447	40038025	-	1.47965	117.303	140.995	129.6	129.687	100.873	68.1734
	Fbxw18	9	109676734	109702700	-	1.15813	52.5028	92.2306	106.159	103.729	105.504	91.099
	Mos	4	3870657	3872105	-	0.607038	58.2382	83.3919	95.0533	108.188	105.619	173.99
	Bub1b	2	118598211	118641591	+	1.93284	25.8391	41.6143	64.5228	81.4132	106.656	55.1812
	Fbxw16	9	109432319	109449140	-	0.0882598	38.7064	70.0638	86.7289	91.5548	107.25	1215.17
	Dppa5a	9	78367052	78368177	-	0.83968	210.416	259.137	229.72	204.308	110.722	131.862
	Ooep	9	78376109	78378725	-	0.891391	209.577	179.397	155.513	131.158	114.796	128.783
	Khdc1a	1	21349641	21352200	+	0.0804866	58.3898	91.4864	104.678	88.4603	116.123	1442.76
	Gm10553	1	85100164	85100535	+	0.322433	33.8391	71.1016	48.1917	18.5748	121.062	375.464
	Rhpn2	7	35334175	35392285	+	1.7343	79.3394	110.456	125.635	126.095	121.575	70.1007
	Gm13084	4	143809245	143816093	-	0.138041	18.8992	52.3837	90.732	102.324	121.699	881.612
	E330017A01Rik	16	58635167	58638739	-	0.288677	67.3233	102.907	121.636	119.533	122.343	423.806
	Oas1d	5	120914536	120921652	+	0.42204	107.661	106.172	116.532	118.677	125.675	297.779
	Oas1c	5	120800194	120812514	-	0.581854	108.792	114.279	120.167	123.507	126.584	217.553
	2410004A20Rik	9	73101836	73104443	+	0.642042	206.82	192.352	156.3	151.067	130.855	203.81
	AU022751	X	6081219	6083419	-	2.11322	52.5814	92.6529	119.696	138.369	131.875	62.4048
	Pla2g4c	7	13324655	13360672	+	0.526403	71.6676	119.871	138.512	134.549	134.149	254.841
	Astl	2	127338639	127357651	+	0.255092	163.922	190.364	171.286	164.378	139.89	548.392
	Tubb2a	13	34074301	34078008	-	1.73321	80.0368	101.748	104.727	117.851	142.238	82.0659
	Gm97	19	11697055	11711874	+	0.0809674	20.1965	51.4809	79.3992	105.865	146.736	1812.29
	Slc45a3	1	131962967	131982963	+	0.529198	70.9287	108.531	140.259	165.053	156.671	296.054
	Fbxw14	9	109270836	109287676	-	0.14751	30.8263	73.9506	92.0908	99.7189	158.294	1073.11
	Fbxw15	9	109552604	109568262	-	0.508809	126.641	176.362	173.293	155.987	167	328.216
	Gm13965	2	113400459	113410250	+	0.509026	204.518	243.168	236.01	222.128	169.595	333.175
	E330034G19Rik	14	24293214	24309966	+	0.284957	108.362	151.329	165.894	171.439	186.255	653.624
	Gm813	16	58613686	58616978	-	0.0379693	22.1572	72.2369	115.387	142.164	191.247	5036.88
	Zbed3	13	95325237	95337841	+	3.67308	127.835	171.196	190.911	204.762	192.168	52.3178
	Trim61	8	65012976	65018688	-	0.939582	92.0258	139.257	165.624	177.808	196.735	209.385
	Tle6	10	81590904	81601073	-	3.36634	263.975	289.909	267.119	242.968	202.747	60.2278
	Zp1	19	10914287	10920632	-	0.430562	257.456	320.697	293.259	263.933	203.899	473.564
	E330021D16Rik	6	136400715	136401830	-	0.549331	39.4705	88.0944	145.725	181.667	212.616	387.046
	Bmp15	X	6314107	6320721	-	0.383267	66.7948	131.608	200.703	214.686	239.869	625.854
	Oog1	12	87602688	87608845	+	0.367749	15.8359	43.1573	76.1317	97.7084	243.136	661.146
	Btg4	9	51116001	51119700	+	1.27071	122.963	151.931	174.059	198.669	246.013	193.602
	Gm15698	11	88964658	88966931	-	0.0610641	152.817	189.659	244.551	254.938	251.801	4123.56
	Rfpl4	7	5109787	5116911	-	0.182783	95.3423	158.315	200.077	221.589	252.973	1384.01
	Zar1	5	72577114	72581084	-	0.338738	170.287	232.656	248.765	279.745	257.059	758.872
	Npm2	14	70647302	70653084	-	0.641632	298.366	363.579	329.419	309.574	268.004	417.691
	Khdc1b	1	21383556	21386373	+	0.137087	311.77	394.514	369.106	311.14	281.53	2053.66
	Fbxw24	9	109601117	109626059	-	1.0293	219.862	318.82	312.273	288.901	283.514	275.442
	Obox2	7	15354037	15398545	+	0.097043	18.2885	76.0691	144.621	186.495	290.968	2998.34
	Oosp1	19	11667460	11691150	-	0.150823	102.368	166.427	188.422	221.475	293.816	1948.09
	Oas1e	5	120786312	120795530	-	0.885892	203.439	268.567	293.983	280.486	298.415	336.852
	Dnmt1	9	20907206	20959888	-	5.37191	371.776	441.712	427.733	382.28	315.784	58.7843
	Bcl2l10	9	75347758	75351632	+	0.666362	150.692	251.712	298.124	346.284	381.487	572.493
	Plat	8	22757744	22782847	+	1.70605	202.111	304.878	359.896	378.262	399.244	234.016
	4732465J04Rik	10	95792571	95794980	+	5.42568	166.715	187.81	165.083	164.445	432.445	79.7034
	H1foo	6	115944938	115950236	+	0.477162	290.884	409.786	435.435	446.586	435.295	912.26
	Zp3	5	135980099	135988624	+	1.4808	806.241	842.094	724.358	622.545	470.64	317.827
	Ldhb	6	142490249	142507957	-	6.40896	684.891	808.49	673.068	622.748	506.208	78.9845
	Gdf9	11	53431023	53437904	+	1.04991	433.887	530.886	540.707	554.341	511.419	487.11
	Nlrp14	7	107166990	107198102	+	2.18918	920.881	1006.5	913.857	750.786	671.005	306.51
	Padi6	4	140727355	140742643	-	8.44269	1698.31	1479.73	1160.27	945.062	692.993	82.082
	Hexdc	11	121204433	121222655	+	24.3152	2604.28	2955.94	2708.25	2610.83	3055.06	125.644
	Gm16211	4	147668518	147670854	-	17.6709	3726.78	4295.15	3867	3785.15	3741.97	211.759

## Sheet: 50+fold up E18.5 to 10-30um
Additional file 7: Table S6. Genes up-regulated ≥50 from e18.5 to 10-30µm oocytes and from E18.5 to GV oocytes.
	Gene	Chromosome	Start	End	Strand	E18.5 (FPKM)	10-30µm (FPKM)	40-45µm (FPKM)	50-55µm (FPKM)	60-65µm (FPKM)	GV (FPKM)	difference_E18.5_to_10-30µm
	Khdc1c	1	21368331	21370845	+	0.00684853	54.6936	85.7796	82.4931	83.8448	45.8686	7986.18
	Obox5	7	15750134	15759800	+	0.00624812	16.2888	39.4207	62.0962	73.8453	80.0373	2607
	Gm15698	11	88964658	88966931	-	0.0610641	152.817	189.659	244.551	254.938	251.801	2502.57
	Khdc1b	1	21383556	21386373	+	0.137087	311.77	394.514	369.106	311.14	281.53	2274.25
	Plac1l	19	11647279	11660559	-	0.0196567	32.7146	47.3164	48.6443	50.4318	61.818	1664.3
	Gm2042	12	88175589	88181894	-	0.00704027	10.4781	30.3264	55.0497	67.8151	48.1398	1488.31
	Gm10184	17	89908511	89910449	-	0.0137465	20.3147	17.2666	17.2675	14.4633	7.95988	1477.81
	Fbxw28	9	109322886	109339659	-	0.0217647	31.9694	78.1965	104.11	113.885	70.2334	1468.87
	AC133939.1	5	7179365	7180699	+	0.00998295	13.6469	15.9941	17.5066	15.154	7.57136	1367.02
	Gtf2a1l	17	88668660	88715152	+	0.00822161	10.8926	15.1865	18.4451	19.4074	20.266	1324.88
	Aurkc	7	6995443	7002945	+	0.0140583	16.2171	23.1115	27.1701	29.1891	18.8426	1153.56
	Hist2h2aa1	3	96245538	96246115	+	0.0230575	26.3252	19.7248	17.3394	17.8938	10.5353	1141.72
	Ninj2	6	120093350	120200339	+	0.0284466	31.7027	39.4178	38.802	40.9012	44.3098	1114.46
	Nlrp2	7	5298554	5351035	-	0.0196162	20.1297	37.4187	50.0458	51.1951	57.3752	1026.18
	E330014E10Rik	5	95775870	95804230	+	0.00629237	6.33005	10.5267	14.1069	17.1307	12.5757	1005.99
	Cpa1	6	30639218	30645363	+	0.0152311	15.3058	29.2942	40.8666	41.7017	38.1328	1004.9
	Gm5065	7	5350542	5360682	+	0.0185616	15.9585	25.9114	21.9784	17.0561	18.1964	859.758
	Miox	15	89334398	89337015	+	0.0645778	51.7722	71.4477	69.3259	66.7882	59.0178	801.704
	AC105358.1	15	82206952	82212815	-	0.0221628	17.6993	24.3769	24.5221	26.8308	23.2466	798.603
	Khdc1a	1	21349641	21352200	+	0.0804866	58.3898	91.4864	104.678	88.4603	116.123	725.46
	Oosp1	19	11667460	11691150	-	0.150823	102.368	166.427	188.422	221.475	293.816	678.728
	Nlrp9a	7	26535023	26575615	+	0.00766153	4.95761	10.9997	16.231	21.6564	31.765	647.078
	Astl	2	127338639	127357651	+	0.255092	163.922	190.364	171.286	164.378	139.89	642.599
	H1foo	6	115944938	115950236	+	0.477162	290.884	409.786	435.435	446.586	435.295	609.612
	Zp1	19	10914287	10920632	-	0.430562	257.456	320.697	293.259	263.933	203.899	597.953
	Sept14	5	129683402	129704259	-	0.0193008	11.3929	12.1383	10.0953	7.38192	6.39421	590.28
	Gng3	19	8836929	8839246	-	0.00784416	4.58861	7.01858	7.12461	7.69597	5.79499	584.971
	Gm813	16	58613686	58616978	-	0.0379693	22.1572	72.2369	115.387	142.164	191.247	583.555
	Rln3	8	84043067	84044979	-	0.0280573	16.3293	16.3778	15.1559	14.5884	12.8736	581.997
	Arg2	12	79130777	79156301	+	0.0373312	21.635	29.9175	35.4489	39.6903	42.5116	579.543
	Zp3	5	135980099	135988624	+	1.4808	806.241	842.094	724.358	622.545	470.64	544.461
	Ccdc69	11	55049731	55078131	-	0.0649054	34.9941	52.4594	60.1029	61.2295	57.4369	539.156
	Rfpl4	7	5109787	5116911	-	0.182783	95.3423	158.315	200.077	221.589	252.973	521.616
	Zar1	5	72577114	72581084	-	0.338738	170.287	232.656	248.765	279.745	257.059	502.71
	CT954323.1	12	87954510	87960672	+	0.0443995	21.3346	52.1444	89.1989	104.082	75.3807	480.514
	Npm2	14	70647302	70653084	-	0.641632	298.366	363.579	329.419	309.574	268.004	465.011
	Txndc2	17	65637505	65642204	-	0.00701803	3.17133	6.44925	10.7493	12.2332	13.4112	451.883
	Fbxw16	9	109432319	109449140	-	0.0882598	38.7064	70.0638	86.7289	91.5548	107.25	438.551
	Gm4782	6	50608637	50610709	+	0.0192869	8.45449	7.59515	8.87135	9.17848	7.07312	438.354
	Nlrp14	7	107166990	107198102	+	2.18918	920.881	1006.5	913.857	750.786	671.005	420.652
	Obox1	7	15512340	15556866	+	0.0297317	12.4997	40.4524	71.3324	94.2853	73.2041	420.417
	Zar1l	5	150507055	150518164	-	0.0446723	18.5064	33.5467	43.5359	57.4899	75.5282	414.27
	Gdf9	11	53431023	53437904	+	1.04991	433.887	530.886	540.707	554.341	511.419	413.263
	Gm13965	2	113400459	113410250	+	0.509026	204.518	243.168	236.01	222.128	169.595	401.782
	Fam151a	4	106733889	106748292	+	0.0693044	27.5152	39.246	48.6171	58.095	66.6304	397.02
	E330034G19Rik	14	24293214	24309966	+	0.284957	108.362	151.329	165.894	171.439	186.255	380.275
	Nlrp4a	7	26435113	26476142	+	0.0616094	23.0496	43.0606	64.1857	66.62	72.478	374.125
	Kpna7	5	144983519	145084030	-	0.106278	38.9871	51.5235	59.4914	61.7792	63.2377	366.841
	Eif4e1b	13	54783998	54788459	+	0.0768311	27.9769	41.0508	42.431	47.4113	41.5579	364.135
	Pabpc1l	2	164025450	164050538	+	0.0342477	12.4697	21.346	25.3643	30.0541	30.9361	364.102
	Tubg2	11	101155907	101161787	+	0.0455892	16.4883	17.283	16.4137	17.5789	12.0473	361.672
	Omt2b	9	78328030	78329620	+	0.199455	71.614	87.2017	91.5838	100.095	80.2673	359.048
	Evx1	6	52313498	52318378	+	0.00926467	3.22048	5.05645	6.57296	7.55721	5.50385	347.608
	Tuba4a	1	75214974	75219253	-	0.0843907	28.8608	33.8808	37.9744	38.0716	34.7252	341.99
	Mfsd2a	4	122946850	122961188	-	0.0236929	7.78437	17.2914	24.4276	27.6951	26.4729	328.553
	2410004A20Rik	9	73101836	73104443	+	0.642042	206.82	192.352	156.3	151.067	130.855	322.128
	Scg3	9	75643264	75683996	-	0.0296292	9.34361	12.8949	14.1709	14.1932	13.8074	315.351
	7420461P10Rik	1	162647203	162658173	-	0.0181323	5.57427	11.3037	22.0236	33.2189	48.9482	307.422
	Fbxw19	9	109478570	109495875	-	0.0537388	16.4567	42.6074	63.969	75.8009	93.1808	306.235
	Gm10123	9	96895617	96896352	+	0.0724306	21.7797	16.0201	11.1256	8.18313	2.2518	300.697
	Klf17	4	117757836	117765648	-	0.0555301	16.6079	26.3558	35.4819	39.0151	41.2838	299.078
	Serpinc1	1	160978606	161003010	+	0.030893	9.14815	21.1826	24.2053	24.881	21.5009	296.124
	Xdh	17	73883908	73950182	-	0.0552033	15.3184	12.6224	8.82873	6.46441	5.07824	277.491
	Rab38	7	88430273	88491466	+	0.0543599	14.7916	20.93	27.0918	30.7285	33.8364	272.105
	Cyp2c29	19	39269405	39330713	+	0.00870777	2.33874	2.68807	1.81931	1.74407	1.70837	268.581
	Oas1d	5	120914536	120921652	+	0.42204	107.661	106.172	116.532	118.677	125.675	255.096
	Dppa5a	9	78367052	78368177	-	0.83968	210.416	259.137	229.72	204.308	110.722	250.591
	Gm97	19	11697055	11711874	+	0.0809674	20.1965	51.4809	79.3992	105.865	146.736	249.44
	Fbxw15	9	109552604	109568262	-	0.508809	126.641	176.362	173.293	155.987	167	248.897
	Slc9a3	13	74121515	74166064	+	0.0107046	2.62474	4.60895	7.45192	8.82445	7.35408	245.197
	Cdo1	18	46713205	46728342	-	0.174212	41.1172	57.7523	61.8362	65.6783	57.4019	236.018
	Ooep	9	78376109	78378725	-	0.891391	209.577	179.397	155.513	131.158	114.796	235.113
	E330017A01Rik	16	58635167	58638739	-	0.288677	67.3233	102.907	121.636	119.533	122.343	233.213
	Grm2	9	106644537	106656109	-	0.00802846	1.85299	3.73055	4.753	5.09908	4.33567	230.803
	Slc5a8	10	88885992	88929505	+	0.0050093	1.15119	1.26778	1.52301	1.33874	1.03158	229.812
	Oas1e	5	120786312	120795530	-	0.885892	203.439	268.567	293.983	280.486	298.415	229.643
	AC140392.1	9	90118889	90120741	+	0.0143845	3.29113	2.99293	2.48003	2.18629	1.38613	228.797
	Bcl2l10	9	75347758	75351632	+	0.666362	150.692	251.712	298.124	346.284	381.487	226.141
	Htra4	8	25025451	25038962	-	0.0148493	3.35472	5.15418	6.90548	7.73864	8.43934	225.918
	Gm20509	9	73103729	73117920	+	0.619871	139.016	126.664	103.682	100.532	82.8906	224.266
	Gm6863	12	96922420	96923061	-	0.0415179	9.26011	6.65593	6.40935	5.60558	2.86697	223.039
	Fbxw20	9	109217432	109234754	-	0.0709147	15.8121	35.1497	42.6675	39.9095	40.098	222.973
	Psenen	7	30561868	30563184	-	0.164534	36.5092	35.5247	34.0579	34.4476	18.3951	221.895
	Fbxw24	9	109601117	109626059	-	1.0293	219.862	318.82	312.273	288.901	283.514	213.602
	Gm10240	15	68309819	68310301	+	0.137963	29.357	21.4461	18.5308	17.3047	9.07423	212.789
	Gm16211	4	147668518	147670854	-	17.6709	3726.78	4295.15	3867	3785.15	3741.97	210.899
	Fbxw14	9	109270836	109287676	-	0.14751	30.8263	73.9506	92.0908	99.7189	158.294	208.977
	Padi6	4	140727355	140742643	-	8.44269	1698.31	1479.73	1160.27	945.062	692.993	201.158
	Gm1965	6	89141005	89147385	+	0.0492184	9.77131	19.877	29.7202	34.8	33.5203	198.53
	Fgf8	19	45736798	45742915	-	0.0592322	11.6154	24.2263	28.9046	32.0977	27.8051	196.099
	Gm2423	13	13232158	13232895	-	0.0180586	3.51045	3.23641	3.19214	3.34318	1.53855	194.392
	Gm13125	4	144372760	144377933	-	0.0650562	12.41	15.5124	22.8635	27.3073	33.7906	190.758
	Fbxw22	9	109378411	109404296	-	0.0511462	9.72864	24.1538	34.5275	38.5822	41.979	190.212
	Obox2	7	15354037	15398545	+	0.097043	18.2885	76.0691	144.621	186.495	290.968	188.458
	AC164155.7	14	52902793	52903230	+	0.060855	11.3989	6.59696	4.13987	3.68705	1.30268	187.313
	Oas1c	5	120800194	120812514	-	0.581854	108.792	114.279	120.167	123.507	126.584	186.974
	2210019I11Rik	5	147228596	147271521	-	0.00681352	1.22899	1.87104	1.93966	2.07671	2.22938	180.376
	Gm6736	12	13455020	13455970	-	0.0420418	7.52577	9.08416	11.4	12.5634	7.11775	179.007
	Plac8	5	100553725	100572245	-	0.066971	11.9342	20.3178	25.0681	29.0003	35.4985	178.199
	Rpl21-ps3	12	59094055	59094537	-	0.0275926	4.84421	3.50275	2.88167	2.64656	1.28243	175.562
	Bmp15	X	6314107	6320721	-	0.383267	66.7948	131.608	200.703	214.686	239.869	174.278
	Gm839	6	89211165	89216237	-	0.00723127	1.25862	2.81047	5.79173	8.04558	9.70441	174.052
	Accsl	2	93855361	93869157	-	0.137983	23.7413	43.5673	60.9396	69.7146	81.1388	172.06
	Gabrr3	16	59407332	59461889	+	0.00804785	1.36846	2.43363	2.73052	3.11695	3.4814	170.04
	Gm13752	2	80394897	80400525	+	0.027143	4.55777	5.38546	4.91587	4.99163	6.85845	167.917
	Trim60	8	64998457	65018688	-	0.0956148	15.5326	22.1222	28.3452	30.9286	31.8019	162.449
	Slc23a3	1	75125544	75133890	-	0.0194464	3.13902	1.91006	1.58053	1.93826	2.0736	161.419
	AC147549.1	Y	10640942	10643315	-	0.0112277	1.7841	2.02518	2.44754	2.73381	1.44511	158.902
	Fbxw13	9	109179227	109195975	-	0.132127	20.9355	38.2753	44.6007	45.2487	46.821	158.449
	4932425I24Rik	16	38297754	38342143	-	0.361546	56.9917	67.8858	63.5998	62.1553	41.7622	157.633
	Elavl3	9	22015005	22052023	-	0.021209	3.22453	5.24399	5.36482	4.58112	3.6618	152.036
	Omt2a	9	78311972	78314797	-	0.154545	22.596	29.7982	31.1477	35.4618	52.3351	146.21
	Rps13	7	116331507	116334190	-	0.641173	93.6155	79.3648	63.2473	64.8921	27.6023	146.007
	D6Ertd527e	6	87104826	87112251	+	0.152857	22.0301	42.2443	63.0844	71.9064	77.2539	144.122
	Olfr976	9	39954257	39957069	-	0.0331641	4.77952	5.17483	6.53044	7.70472	8.69707	144.117
	Syngr3	17	24685092	24689955	-	0.0450462	6.21222	8.10733	9.8043	9.65374	7.16511	137.908
	Gm4907	X	23882553	23907607	+	0.00892648	1.22971	2.51189	4.32455	5.79273	5.93663	137.759
	Gm13084	4	143809245	143816093	-	0.138041	18.8992	52.3837	90.732	102.324	121.699	136.91
	Pla2g4c	7	13324655	13360672	+	0.526403	71.6676	119.871	138.512	134.549	134.149	136.146
	Cyp4f39	17	32468462	32492479	+	0.0333389	4.52864	9.57731	12.2571	14.3312	15.6441	135.836
	Gm20634	3	96245554	96248509	+	0.0631195	8.51999	6.44077	5.72977	6.24192	3.7079	134.982
	Tfap2e	4	126716006	126736240	-	0.0255678	3.44258	8.26329	12.5784	20.6402	22.1112	134.645
	Slc45a3	1	131962967	131982963	+	0.529198	70.9287	108.531	140.259	165.053	156.671	134.03
	1700047I17Rik2	12	55199533	55214076	+	0.0642276	8.36829	8.90723	8.28315	8.40425	4.55828	130.291
	Gm15915	10	93674218	93683322	-	0.0146776	1.88759	2.90743	2.68916	2.24874	1.63207	128.604
	Tubb3	8	123411424	123422015	+	0.128421	16.3525	31.9491	40.7658	49.5643	55.2728	127.335
	Igfals	17	24878770	24882008	+	0.0126265	1.58538	1.91341	2.2256	2.51476	1.82462	125.56
	Rpl35	2	39001580	39005624	-	0.762477	95.1731	71.9637	52.0154	47.5748	22.113	124.821
	Tcl1b4	12	105202422	105206993	+	0.0904856	10.8864	13.8559	15.8835	17.338	18.9853	120.311
	Efcab6	15	83866712	84065379	-	0.0727923	8.68245	7.17675	5.66926	5.04357	4.27703	119.277
	Plat	8	22757744	22782847	+	1.70605	202.111	304.878	359.896	378.262	399.244	118.467
	Pcbd1	10	61089343	61094328	+	0.0658949	7.79716	11.4605	11.0992	9.58787	7.66034	118.327
	Rimkla	4	119465283	119492628	-	0.0801301	9.45084	12.5586	15.7332	16.8107	16.4191	117.944
	Esrrb	12	86361117	86521628	+	0.0110197	1.29891	2.89	4.99545	6.90592	6.52022	117.872
	Tmem102	11	69803603	69805624	-	0.0344729	4.01881	4.61564	4.88614	4.9272	3.18065	116.579
	AC130832.1	5	94988626	95026536	+	0.0108176	1.25589	4.58858	13.0172	19.74	19.1565	116.097
	Srp54a	12	55239326	55263020	+	0.218574	24.8997	27.6126	28.8059	28.4144	16.8881	113.919
	A4galt	15	83226726	83251774	-	0.128914	14.6592	14.074	13.0325	11.1434	7.5545	113.713
	Timm8a1	X	134537256	134541865	-	0.0468939	5.24419	3.87156	3.22455	2.83461	1.26271	111.831
	4931428L18Rik	1	31141078	31222661	-	0.0258614	2.869	5.92693	9.13116	13.458	21.176	110.938
	Il7	3	7572077	7613427	-	0.021539	2.34204	3.71795	6.07505	7.58945	9.47844	108.735
	Gyg	3	20122084	20155317	-	0.568568	61.427	85.6547	97.8555	100.649	94.6525	108.038
	Gm3259	5	95305815	95343917	+	0.00480088	0.516813	1.701	5.12116	7.98552	9.34815	107.65
	Lypd3	7	24636570	24641116	+	0.0655304	7.02804	7.75848	8.28248	9.05026	8.77764	107.249
	Hexdc	11	121204433	121222655	+	24.3152	2604.28	2955.94	2708.25	2610.83	3055.06	107.105
	Ldhb	6	142490249	142507957	-	6.40896	684.891	808.49	673.068	622.748	506.208	106.865
	Nlrp9c	7	26322473	26403700	-	0.00898213	0.955054	5.34347	11.8198	16.5773	22.0436	106.328
	Slc6a7	18	60995381	61014199	-	0.155524	16.5302	19.2066	17.4234	17.1641	14.076	106.287
	Gm4981	10	58234848	58236660	-	0.00735093	0.775714	1.72281	3.12158	4.50607	5.19972	105.526
	Gm10553	1	85100164	85100535	+	0.322433	33.8391	71.1016	48.1917	18.5748	121.062	104.949
	Mrap	16	90738324	90749785	+	0.0091033	0.95505	2.02885	2.4083	2.86165	3.48945	104.912
	Smagp	15	100621342	100636865	-	0.268412	28.0435	29.4811	28.5592	30.62	29.2486	104.479
	Glrx	13	75839868	75850151	+	0.336897	35.1828	36.0347	42.8624	47.7239	53.5933	104.432
	Zfp92	X	73411096	73428385	+	0.0158093	1.64982	2.36402	2.99128	3.27226	3.20136	104.358
	Patl2	2	122120108	122186189	-	0.18069	18.8189	29.2936	31.8849	28.9465	19.3813	104.15
	D5Ertd577e	5	95456806	95485564	+	0.0433054	4.47302	7.6599	12.2798	13.5083	29.4027	103.29
	CT025661.1	9	109645122	109664652	-	0.0715556	7.35722	11.3503	11.6974	10.8316	10.1485	102.818
	Dppa2	16	48310477	48319723	+	0.0342075	3.49613	7.90164	12.5838	14.6874	13.3015	102.204
	Chga	12	102554969	102565027	+	0.106221	10.7436	12.5629	10.4427	9.51032	8.23596	101.143
	Galm	17	80127471	80185101	+	0.0968862	9.61892	10.3191	11.3433	11.7142	12.4311	99.2806
	Vdac3	8	22577075	22593813	-	0.561935	55.6072	50.4808	43.2176	40.7517	21.1312	98.9565
	Gch1	14	47153895	47189413	-	0.0384209	3.79782	5.21903	6.00237	6.70427	6.95668	98.848
	Cd177	7	24743985	24760311	-	0.171996	16.9763	18.5576	20.6491	23.9898	28.2792	98.7017
	Tubb6	18	67390717	67402748	+	0.493039	48.5271	71.0756	75.5011	78.1607	70.9993	98.4243
	Kif17	4	138250435	138301967	+	0.165791	16.2971	21.5187	21.6452	21.2407	17.9212	98.2995
	Gm10175	7	23946649	23947237	-	0.0905075	8.88562	7.27462	5.9673	5.87418	2.64818	98.1755
	Trim61	8	65012976	65018688	-	0.939582	92.0258	139.257	165.624	177.808	196.735	97.9432
	Btg4	9	51116001	51119700	+	1.27071	122.963	151.931	174.059	198.669	246.013	96.7671
	Mos	4	3870657	3872105	-	0.607038	58.2382	83.3919	95.0533	108.188	105.619	95.9384
	Tmem169	1	72284369	72303104	+	0.0261832	2.49774	4.45993	5.45401	6.18996	7.06032	95.395
	C87499	4	88627320	88634411	-	0.0429911	3.98713	12.6943	24.3852	30.4855	43.5148	92.7431
	Nanos2	7	18987524	18988962	+	0.0277844	2.55389	4.05533	5.98116	7.95554	9.86582	91.9183
	Hspa8	9	40800984	40805200	+	1.40135	128.599	126.752	96.521	75.7614	33.413	91.768
	Zfp616	11	74069955	74087292	+	0.0106045	0.96766	2.21666	4.39263	6.17434	10.458	91.2498
	Zp2	7	120132361	120145290	-	11.8249	1070.97	1057.95	861.264	676.793	547.432	90.5689
	Pou5f1	17	35506037	35510776	+	0.378078	33.8535	31.4375	27.6148	28.0898	25.9504	89.5412
	R3hdml	2	163492318	163502612	+	0.0365463	3.27189	2.36214	1.99185	2.56975	2.59183	89.5272
	Zfp750	11	121510978	121519333	-	0.0206176	1.82365	3.39973	5.58517	7.11486	7.99077	88.4512
	Gm4353	7	116082863	116084635	-	0.0256457	2.22418	2.29349	2.32083	2.39769	1.31371	86.727
	Gm16144	9	69477029	69479598	-	0.145036	12.5512	16.9108	17.1513	16.4578	14.273	86.5382
	Trnp1	4	133491100	133498550	-	0.0402879	3.48327	4.15351	4.67229	5.12921	4.57656	86.4596
	Insm1	2	146221921	146225016	+	0.0301326	2.51891	6.93485	9.66981	8.9725	5.29083	83.5942
	Tubb2b	13	34127008	34130354	-	0.748877	61.3478	73.0279	66.2463	62.9705	37.6395	81.9197
	Hist3h2ba	11	58948911	58949532	+	0.257117	20.3898	19.1246	18.4255	21.4545	19.7533	79.3018
	Arl4a	12	40005447	40038025	-	1.47965	117.303	140.995	129.6	129.687	100.873	79.2772
	Birc3	9	7848699	7873186	-	0.210192	16.5096	22.0489	28.2781	31.5162	33.4807	78.5453
	Tle6	10	81590904	81601073	-	3.36634	263.975	289.909	267.119	242.968	202.747	78.4162
	Fam132b	1	91366430	91374216	+	0.0284163	2.22664	3.27793	3.86678	3.96022	3.4675	78.3579
	AL807777.1	X	152909504	152910155	-	0.0817622	6.39771	4.39903	3.60727	2.93424	1.22704	78.2478
	Gsta4	9	78191966	78209348	+	0.835563	65.1674	39.8829	29.5455	21.7774	17.8683	77.9921
	Fbxw21	9	109139454	109162041	-	0.442239	34.1881	64.4635	75.2165	77.4335	86.0736	77.3068
	Ncoa4	14	32159865	32179855	+	0.185599	14.3121	13.9137	16.0326	17.0065	10.6752	77.1128
	Lmo1	7	109138572	109170308	-	0.248875	19.1826	26.1354	29.3531	33.142	37.9022	77.0774
	Vrtn	12	84641019	84651455	+	0.513438	38.9422	50.0522	52.4266	54.6146	47.7159	75.846
	Gm7919	5	94682645	94685026	+	0.01234	0.928308	2.97833	9.32558	15.008	19.2353	75.2273
	Zfp296	7	19577287	19580656	+	0.0871061	6.50426	10.5171	13.7813	19.0193	19.1464	74.6705
	Tuba1c	15	99029891	99038105	+	0.930277	68.5834	72.6739	64.8832	56.9951	24.7625	73.7236
	Sgsm1	5	113243220	113310786	-	0.0749724	5.50266	5.52791	5.97529	6.01768	5.21169	73.3958
	Car9	4	43506966	43513729	+	0.0636283	4.59195	7.76456	10.1529	11.7107	11.6419	72.1683
	E330021D16Rik	6	136400715	136401830	-	0.549331	39.4705	88.0944	145.725	181.667	212.616	71.852
	Wee2	6	40442863	40466813	+	0.567772	40.5021	49.2908	56.6553	59.5104	70.3771	71.3351
	Vgll1	X	57088106	57106540	+	0.0325717	2.31578	2.64855	3.31419	3.57631	2.5302	71.0979
	4930566F21Rik	5	31486629	31495179	-	0.0163927	1.16471	1.98247	2.73736	3.19528	3.99802	71.0507
	Tnfsf11	14	78277445	78308043	-	0.0059603	0.421374	1.45038	1.92877	2.38594	3.37979	70.6967
	Pecr	1	72259167	72284314	-	0.465926	32.8473	39.5169	38.6676	45.498	43.6645	70.499
	Sla2	2	156872457	156887192	-	0.025803	1.81343	2.27263	3.01026	3.30367	3.28716	70.2798
	Rpl39	X	37082520	37085402	-	0.473981	33.1357	28.7324	23.7612	25.0831	10.8488	69.9092
	H2-K1	17	33996017	34000333	-	0.316828	22.0319	14.4362	8.45587	6.32853	3.72877	69.5389
	Dnmt1	9	20907206	20959888	-	5.37191	371.776	441.712	427.733	382.28	315.784	69.2075
	2210010C17Rik	7	19937305	19950743	-	0.0210985	1.46007	2.89417	3.25501	3.06367	2.4409	69.2023
	Psrc1	3	108383839	108388231	+	0.0575213	3.95652	6.06643	8.31879	10.4442	11.5384	68.7836
	Nlrp4b	7	10687793	10730168	+	0.416012	28.17	42.9567	52.1024	52.6948	58.9053	67.7144
	Gm1070	6	71293765	71302718	+	0.358735	23.8017	36.4372	49.7836	63.4834	69.3717	66.3491
	Gm5428	10	111125851	111126738	+	0.180098	11.8668	8.17911	7.55544	7.51	3.80277	65.8908
	Gm20483	17	35651828	35652311	+	3.64308	239.924	254.905	226.222	207.072	179.503	65.8572
	Noto	6	85423886	85429602	+	0.65863	43.3019	42.3285	40.8365	39.3491	32.2148	65.7455
	Fam46b	4	133480132	133487938	+	0.483673	31.4673	44.2094	56.5332	68.1325	78.0272	65.059
	Pam16	16	4616464	4624988	-	0.373225	24.0886	21.9303	19.0832	19.7934	9.48319	64.5418
	Gm13023	4	143789352	143795575	+	0.0441787	2.82861	15.7245	42.508	61.0455	79.2852	64.0266
	Rpl36	17	56613395	56614243	+	1.64941	105.565	72.9088	47.6551	43.5631	18.3558	64.0018
	Kcnk13	12	99964499	100062682	+	0.064238	4.10566	5.11721	6.62976	7.82957	6.74753	63.9134
	Gm4745	7	14659708	14665995	+	0.0316561	2.01638	5.84162	12.4681	16.484	39.6142	63.6963
	Tfap2c	2	172549593	172558622	+	0.0434702	2.75299	5.21427	6.78993	7.54464	5.33667	63.3305
	Gstp2	19	4040351	4042165	-	0.168433	10.6378	8.49436	5.7915	4.44349	1.75126	63.1575
	Sebox	11	78503449	78505081	+	0.0392844	2.4723	7.21284	12.9756	17.294	20.4931	62.9333
	Lrrc8e	8	4226827	4237470	+	0.0996622	6.2342	8.83865	11.791	13.7264	13.4173	62.5533
	Dppa1	11	46607772	46629261	-	0.00846174	0.528332	0.543727	0.720329	1.06081	1.33687	62.4378
	Sfta2	17	35601549	35650571	+	0.0245663	1.52459	2.21297	2.4948	2.4559	2.49299	62.0602
	Pak7	2	136081104	136387967	-	0.0225364	1.39417	4.02461	5.22177	4.76663	4.07475	61.8629
	Svop	5	114026910	114091570	-	0.0117008	0.722704	0.905447	0.99973	1.16886	1.22101	61.7653
	Gm9493	19	23619742	23620320	+	0.069053	4.25177	3.19668	2.64587	2.09466	1.05525	61.5725
	Slc35e4	11	3907021	3914664	-	0.0652656	4.01302	5.39145	7.2467	10.0248	10.3065	61.4876
	Sall4	2	168748332	168767943	-	0.117961	7.24175	12.8137	21.4516	27.471	24.7942	61.3909
	Tsga10ip	19	5390049	5394401	-	0.191562	11.7295	9.21443	7.325	7.33227	6.32209	61.231
	Sult2a4	7	13909677	13989625	-	0.0133139	0.811813	0.835055	1.07576	1.4041	2.03745	60.9747
	Hist2h3c1	3	96246685	96248509	+	0.0876311	5.33364	4.06076	3.67033	4.2684	2.57069	60.8646
	2310033E01Rik	7	24541699	24546071	-	0.247128	15.0127	11.5924	11.6287	13.0354	15.3692	60.7489
	Cebpb	2	167688915	167690418	+	0.124057	7.52334	7.76298	6.70015	7.6232	5.98484	60.6444
	Dusp2	2	127336159	127338376	+	0.0532291	3.21109	2.75881	2.31015	2.41262	1.41971	60.3258
	Clec12a	6	129342691	129365303	+	0.0181535	1.0943	3.02408	3.80216	3.81154	3.43081	60.2803
	Pttg1	11	43420250	43426251	-	0.619716	37.0785	47.8333	52.73	52.7795	55.7173	59.8314
	Gbx2	1	89927962	89933290	-	0.0848668	5.06022	8.39893	10.7295	12.3811	11.4142	59.6254
	Usp46	5	73998463	74068430	-	0.272181	16.1285	26.9847	34.9982	36.9719	43.9542	59.2566
	Ccdc109b	3	129914960	129970206	-	0.0202234	1.19637	1.64562	1.76575	1.89212	2.09777	59.1578
	Rgs17	10	5825663	5922400	-	0.0401471	2.37278	3.20048	3.74481	3.97129	4.66507	59.1021
	Abcb1b	5	8798147	8866314	+	0.0552234	3.26066	5.50891	7.30536	8.52402	9.0159	59.045
	Bdkrb1	12	105604091	105605428	+	0.0199211	1.17332	1.36898	1.92812	2.30321	2.42556	58.8982
	Rhoh	5	65863569	65896700	+	0.0268694	1.5766	2.77823	3.51647	4.36781	4.84619	58.6764
	Spata21	4	141088333	141112760	+	0.0844164	4.87835	8.6328	9.7138	9.87779	7.67223	57.7892
	Ahcy	2	155059310	155074497	-	0.156791	9.05106	8.38482	7.95297	7.68122	3.1247	57.7269
	Myot	18	44334074	44355724	+	0.241326	13.8506	11.7459	6.48861	3.43639	1.41736	57.3939
	Ckb	12	111669355	111672338	-	2.14606	123.108	101.338	78.8283	71.7263	55.8246	57.3644
	Tcl1b3	12	105191043	105195610	+	0.191667	10.9584	14.9775	18.6756	22.8519	22.5983	57.1741
	Ifitm6	7	141015812	141016892	-	0.0246344	1.37768	3.07171	7.91754	12.0702	15.8671	55.925
	Gm12050	11	22438821	22439775	-	0.303384	16.9616	18.024	16.6093	14.9303	14.8188	55.9081
	Ceacam10	7	24777204	24784649	+	0.0127778	0.711583	1.33961	1.88728	2.09244	1.92328	55.689
	Gda	19	21391307	21473445	-	0.325849	18.0831	16.4594	15.8533	13.5796	13.2048	55.4952
	Gm16933	8	25037052	25041757	+	0.0196567	1.08415	1.40756	1.94258	2.24253	1.56663	55.1541
	Umodl1	17	30954679	31010708	+	0.0818918	4.50188	10.6301	17.7796	22.2388	30.3698	54.9735
	Gsdmc2	15	63824346	63835949	-	0.0470927	2.57905	3.49752	5.62682	6.80654	7.54741	54.7654
	Stat4	1	51987148	52107188	+	0.0254175	1.38729	1.88152	2.05118	2.41418	2.94404	54.58
	Bik	15	83526862	83544635	+	0.0282656	1.5414	1.3595	1.29563	1.52961	1.81677	54.5328
	4930420K17Rik	5	9100737	9118983	+	0.526075	28.6772	30.1987	26.1686	22.8742	17.0495	54.5116
	Socs1	16	10783808	10785536	-	0.10924	5.93755	8.21114	9.66055	10.5814	8.2578	54.3534
	Gpr149	3	62529077	62605140	-	0.0186482	1.01136	1.37245	1.73328	2.24946	2.86722	54.2339
	Fa2h	8	111345135	111393824	-	0.0531672	2.87405	3.80998	4.67487	4.86786	3.7736	54.0569
	2010002M12Rik	19	34617049	34640743	-	0.19791	10.6665	15.6978	20.4289	24.0254	30.0521	53.8956
	1190005I06Rik	8	120608602	120634492	-	0.219831	11.8349	12.6887	12.433	13.5142	12.9159	53.8366
	Gm11476	2	167553314	167607845	+	0.0132018	0.710274	1.51374	2.17966	2.29688	2.4062	53.8013
	Nceh1	3	27182965	27284608	+	0.192817	10.3668	14.1112	18.5598	20.7364	21.3708	53.7646
	Nlrp9b	7	20008023	20073306	+	0.110996	5.93364	18.5582	32.9021	41.9451	45.3548	53.4579
	Mgat4c	10	101681487	102391469	+	0.00971798	0.518345	1.1597	1.43751	1.58098	2.1861	53.3387
	Fam155a	8	9206001	9771018	-	0.0296537	1.58101	2.06668	2.35632	2.59718	2.54324	53.3158
	Gm10778	10	81821127	81823360	+	0.0356105	1.89278	1.51186	1.75975	1.73058	1.24074	53.1523
	3230401D17Rik	2	163405822	163424697	-	0.973913	51.4279	59.6179	63.9123	65.574	53.3757	52.8055
	Map3k6	4	133240818	133252929	+	0.217103	11.4405	12.6172	12.0324	12.2673	12.7618	52.6963
	2310043J07Rik	5	136054492	136064326	+	0.0102281	0.533391	1.21353	1.86092	2.11068	2.40055	52.1495
	Dynlt1b	17	6430112	6436293	+	0.277651	14.4392	11.9672	11.8211	13.1868	8.31349	52.0049
	Cldn4	5	134945126	134946934	-	0.257851	13.3804	16.856	16.3399	16.9475	13.7037	51.8919
	Pdx1	5	147269959	147278008	+	0.0154322	0.79269	0.909806	1.03086	1.27355	1.4643	51.366
	Rnase6	14	51129068	51131122	+	0.0497285	2.5188	4.1842	5.31289	5.28707	5.38221	50.651
	Spic	10	88674772	88685015	-	0.530869	26.7736	29.8882	25.05	23.5207	37.1851	50.4335
	Bdh1	16	31422280	31458901	+	0.0666362	3.33518	3.88045	3.46553	3.44793	3.30582	50.0506
