# Supplementary material for: Transcription and chromatin determinants of de novo DNA methylation timing in oocytes
Source: Epigenetics Chromatin. 2017 May 12;10:25. doi: 10.1186/s13072-017-0133-5 (PMC5429541; doi:10.1186/s13072-017-0133-5)
Supplement: Supplementary file 8 — Additional file 8: Table S7. Output from DREME analysis of sequence motifs differentially represented in early- and late-methylating CpG islands. [file 13072_2017_133_MOESM8_ESM.xlsx]

## Sheet: Sheet1
Additional file 8: Table S7. Output from DREME analysis of sequence motifs differentially represented in early and late methylating CpG islands.
	Number	Motif	Logo	P-value	E-value	Unerased E-value	Positives	Negatives	Binding sites of known proteins
	1	CGCGGB		5.7x10-14	2.6x10-9	0.0028	356/470	17/63
	2	CBCCGCC		7.4x10-13	3.3x10-8	2.1x10-8	259/470	6/63	EGR1/2, Smad3, Bcl6b, SP1/2, CH4, Zfp410, Klf4/7/5, ERF1, Ascl2, SUT1, MIG2/3, UGA3, NHP10
	3	CCTBSA		1.2x10-10	5.3e-06	3.6e-06	420/470	34/63
	4	GGWCC		5.2x10-10	2.3e-05	0.0054	436/470	39/63
	5	CCCMAM		2.7x10-11	1.2e-06	5.8x10-7	346/470	19/63	ADR1, YPR022C
	6	CGCG		1.3x10-9	5.6e-05	2.2e-05	277/470	12/63
	7	CCTWGG		4x10-9	0.00017	7.4e-06	204/470	5/63
	8	CBCCGGG		8x10-9	0.00033	9.7e-05	200/470	5/63	Zic1/2/3, SIP4
	9	MCTAS		5.1x10-9	0.00021	0.00074	384/470	29/63
	10	KCTGCR		7x10-10	2.8e-05	1.2e-05	386/470	28/63
	11	MTTGS		2.9x10-9	0.00012	0.054	428/470	38/63
	12	CTSGCA		1.5x10-9	5.8e-05	0.004	259/470	10/63
	13	MAGTSA		4.3x10-9	0.00016	1.5e-05	287/470	14/63
	14	CTCAGK		2.3x10-8	0.00085	0.00049	278/470	14/63
	15	KAACY		3.7x10-8	0.0014	0.00029	376/470	29/63
	16	GCKRGA		8.9x10-8	0.0032	3.9e-05	329/470	22/63
	17	WACCR		9.3x10-9	0.00033	0.0033	313/470	18/63
	18	AMCAG		7.6x10-8	0.0026	0.057	384/470	31/63
	19	CGCMCS		1.5x10-7	0.005	0.047	283/470	16/63
	20	CAGGAB		2.1x10-7	0.007	0.0093	281/470	16/63
	21	CCCRGCC		9.6x10-7	0.032	0.0071	181/470	6/63
	Motif	B=C/G/T, S=C/G, W=T/A, M=C/A, K=G/T, R=G/A, Y=C/T
	P-value	DREME definition: The p-value of Fisher's Exact Test for enrichment of the motif in the positive sequences
	E-value	DREME definition: The E-value is the motif p-value times the number of candidate motifs tested.
	Unerased E-value	DREME definition: The E-value of the motif calculated without erasing the sites of previously found motifs.
	Positives	Number of CGIs with <25% DNA methylation containing the motif
	Negatives	Number of CGIs with >75% DNA methylation containing the motif
	Binding sites of known proteins	Analysis by Tomtom
