# Supplementary material for: Transcription and chromatin determinants of de novo DNA methylation timing in oocytes
Source: Epigenetics Chromatin. 2017 May 12;10:25. doi: 10.1186/s13072-017-0133-5 (PMC5429541; doi:10.1186/s13072-017-0133-5)
Supplement: Supplementary file 9 — Additional file 9: Table S8. Expression levels of transcription factors with binding motifs enriched in CGIs with low methylation level in 60–65 µm oocytes. [file 13072_2017_133_MOESM9_ESM.xlsx]

## Sheet: Sheet1
Additional file 9: Table S8. Expression levels of transcription factors with binding motifs enriched in CGIs with low methylation level in 60-65µm oocytes.
						FPKM values
	TF	Chromosome	Start	End	Strand	E18.5	10-30µm	40-45µm	50-55µm	60-65µm	GV
	Egr1	18	34859823	34864984	+	0.499325	0.320245	0.44892	0.481018	0.516158	0.44964
	Egr2	10	67535475	67542188	+	0.0392208	0.103655	0.118996	0.124355	0.104946	0.0684984
	Smad3	9	63646767	63757994	-	3.39554	7.39053	9.58801	13.2961	15.6053	17.312
	Bcl6b	11	70224128	70229798	-	0.0788382	0.0312226	0.0370296	0.0187723	0.0329028	0.0186067
	Sp1	15	102406143	102436404	+	2.75189	3.36658	3.44745	4.14448	4.09291	3.97923
	Sp2	11	96953340	96982959	-	0.280984	0.417092	0.281424	0.257156	0.229323	0.213683
	Klf4	4	55527143	55532466	-	0.253519	0.437962	0.476652	0.63028	0.72698	0.628249
	Klf7	1	64029447	64122282	-	0.696905	0.910545	0.98249	1.08786	1.21068	1.3215
	Klf5	14	99298691	99313405	+	0.0387195	0.0269883	0.0289431	0.0128103	0.0142203	0.00182764
	Ascl2	7	142966822	142969264	-	0.107478	0.160873	0.0527121	0.0227942	0.013013	0.0156098
	Zic1	9	91358058	91365810	-	0.00702296	0	0	0	0.000614115	0
	Zic2	14	122475435	122479852	+	0.0370201	0.0120955	0.0152608	0.0153101	0.00971154	0.00982929
	Zic3	X	58022700	58041736	+	0.0287287	0.000834353	0.00126323	0.00158414	0.00301458	0.00271211
	Zfp410	12	84316859	84343830	+	2.16438	3.12429	2.44227	2.51092	2.64059	2.6159
	Etf1	18	34902785	34932007	-	3.62555	9.11759	8.04129	8.3415	9.32151	10.1366
