# Supplementary material for: Transcription and chromatin determinants of de novo DNA methylation timing in oocytes
Source: Epigenetics Chromatin. 2017 May 12;10:25. doi: 10.1186/s13072-017-0133-5 (PMC5429541; doi:10.1186/s13072-017-0133-5)
Supplement: Supplementary file 10 — Additional file 10: Table S9. PCR primers sequences for conventional bisulphite sequencing of selected CGIs. [file 13072_2017_133_MOESM10_ESM.xlsx]

## Sheet: Sheet1
Additional file 10: Table S9. PCR primers sequences for conventional bisulphite sequencing of selected CGIs.
Primer Name	Primer sequence*	Target genomic sequence	Amplicon size
Pvrl1_F	agtgtTTtgTtggtgTtgattgtg	agtgtcctgctggtgctgattgtg	235 bp
Pvrl1_R	cctcttcctcctcataActActccc	cctcttcctcctcatagctgctccc
Rapgef2_F	ggTttgtgTTaTtgtggTttgTtg	ggcttgtgccactgtggcttgctg	166 bp
Rapgef2_R	atttcccaAaaAAAccttAccac	atttcccagaagggccttgccac
Smarca2_F	ggTaggagTtgTtaTtgagtggTTagag	ggcaggagctgctactgagtggccagag	288 bp
Smarca2_R	aacccctAAtcctAAAaatAAcctAAc	aacccctggtcctgggaatggcctggc
Atxn1_F	aggtaTtgTagTaaaTtggggtgatg	aggtactgcagcaaactggggtgatg	247 bp
Atxn1_R	acacaAtAcatcaAaAcctctccc	acacagtgcatcagagcctctccc
Shank2_F	ggtaggaTtgaaatggTTtgagTT	ggtaggactgaaatggcctgagcc	191 bp
Shank2_R	cacaAtcatctAatAaAcccacaAtAc	cacagtcatctgatgagcccacagtgc
Slc35f2_F	TtggTTTttagggTTtgaTagttaatg	ctggcccttagggcctgacagttaatg	219 bp
Slc35f2_R	actcaAcctccatAAAAtctcttc	actcagcctccatggggtctcttc
Rbm47_F	gtgtgTtatttgataaTattTttTttTaTTtgTagg	gtgtgctatttgataacattcttcttcacctgcagg	203 bp
Rbm47_R	ActacatacctcaAAccttcccc	gctacatacctcaggccttcccc
Vegfb_F	gTTaaggggTaTTtTttaagggatattTT	gccaaggggcacctcttaagggatattcc	216 bp
Vegfb_R	AAcaccatAaAccccctActcc	ggcaccatgagccccctgctcc
Samm50_F	gagagggagTTatggggaTagtgT	gagagggagccatggggacagtgc	160 bp
Samm50_R	ttAAAcaaAtcaccactAccctcc	ttgggcaagtcaccactgccctcc
Extl3_F	gaagtggTTaTTtggagagaagagTT	gaagtggccacctggagagaagagcc	290 bp
Extl3_R	AAcaAAActAAaaaAActAAtAAAaaAcacc	ggcagggctggaaaggctggtgggaagcacc
*Upper case letters correspond to bisulphite-converted nucleotides.
